# Supplementary material for: Hepatic PPARα function and lipid metabolic pathways are dysregulated in polymicrobial sepsis
Source: EMBO Mol Med. 2020 Jan 9;12(2):e11319. doi: 10.15252/emmm.201911319 (PMC7005534; doi:10.15252/emmm.201911319)
Supplement: Supplementary file 3 — Table EV1 [file EMMM-12-e11319-s003.xlsx]

## Sheet: Blad1
Table EV1. List of p-values of Fig 4B and Fig 6G
Fig 4B
Liver
#LDs/cell	P1-2 = 0.1712; P1-3 = 0.0013; P2-3 = 0.0386
#voxels/LD	P4-5 = 0.3438; P4-6 = 0.0070; P5-6 = 0.0931
Kidney
#LDs/cell	P1-2 = 0.9997; P1-3 = 0.0001; P2-3 = 0.0002
#voxels/LD	P4-5 = 0.9999; P4-6 = 0.0005; P5-6 = 0.0007
Fig 6G
Comparison	p-value
Vehicle vs. Pema -1d	0.0008
Vehicle vs. Pema 0h	0.037
Vehicle vs Pema +2h	0.0482
Vehicle vs Pema +6h	0.4846
