# Supplementary material for: Hepatic PPARα function and lipid metabolic pathways are dysregulated in polymicrobial sepsis
Source: EMBO Mol Med. 2020 Jan 9;12(2):e11319. doi: 10.15252/emmm.201911319 (PMC7005534; doi:10.15252/emmm.201911319)
Supplement: Supplementary file 4 — Dataset EV1 [file EMMM-12-e11319-s004.xlsx]

## Sheet: Legend
Table EV1. List of genes differentially regulated by GW7647 in livers of sham and septic mice (RNA seq, venndiagram Fig 1B).
RNA-seq of liver 10h post Sham or CLP. Mice (n = 3/group) underwent
a sham or CLP operation and were injected with GW7647 (10 µg/g) 6
h post-surgery, after 4h (total of 10h), livers were isolated and RNA
was prepared. Up- or downregulated genes
(compared to Sham-DMSO expression levels) were selected and
visualized when log fold changes (LFC) < -0,8 or > 0,8 and P < 0,05.

## Sheet: Groups Venndiagram
CLP_GW-CLP_DMSO.up SHM_GW-SHM_DMSO.up	CLP_GW-CLP_DMSO.up SHM_GW-SHM_DMSO.dn	CLP_GW-CLP_DMSO.dn SHM_GW-SHM_DMSO.dn	SHM_GW-SHM_DMSO.up			SHM_GW-SHM_DMSO.dn	CLP_GW-CLP_DMSO.up	CLP_GW-CLP_DMSO.dn
Angptl4	S100a9	Tent5c	Mef2d	Rfx4	Cblb	Acvr1b	Fgf23	Slc16a12
Lpcat3	Gm10309		Rin2	Unc5b	Ehhadh	Hivep2	Slfn4	Wnt2
Slc22a5			Slc25a42	Cpeb4	Gpd1	Dyrk3	Ccl3	Nedd9
Pdk4			Uck1	Srebf1	Serinc2	Brca1	Ly9	Cyp3a13
Acot2			Lipe	Pctp	Synj2	Hal	Cd44	Fgf1
Myc			Mmd	Klf11	Cpne5	Irak3	Gzmb	Lad1
Hilpda			Nr1i3	Grhl1	Abcg1	D10Wsu102e	Cd274	Cavin2
Pdp2			Pex1	Adap2	Myom1	Slc13a5	Slpi	Gprc5c
Acot4			Cbfa2t3	Aspa	Lpin2	Slc37a1	Ccl4	Ccnf
Gm43609			Slc5a6	Acox1	Meiob	Plin3	Srgn	Plxnc1
			Clstn3	Ten1	Grpel2	Nfkb2	Aoah	Gm11789
			Fpgs	Timm9	Arl2	Raph1	Edn1	Gimd1
			G0s2	Unc79	Gpam	Pfkfb3	Syk
			Kdsr	Acot3	Gk	Serpina3i	Ms4a6d
			Aldh3a2	Entpd5	Vwa2	Xirp1	Slc15a3
			Hyal1	Ylpm1	Dnmbp	Cxcl1	Chka
			Acaa1b	Tecpr2	Abhd6	Lrig1	Selp
			Plin5	Eci2	Pnpla2	Erp27	Procr
			Gadd45b	Acot12	Wdr73	Acpp	Tnc
			Itga2	Pde4d	Mcrip2	Cdo1	Glipr2
			Hspa8	Arhgef3	Sec61a2	Slc35d2	Slc2a1
			Acot8	Slc25a30	Casp8	Pqlc1	Ereg
			Sgk2	Chrna2	Gpr39	Slc41a2	Clec4e
			Chd3	Amacr	Lamb3	B3galt1	Ngp
			Tbx3	Asap1	Dclre1c	Acot11	Tlr13
			Acsl1	Chkb	Hsd17b7	9530077C05Rik	Cxcl10
			Mmadhc	P2ry1	Cpt2	Trim3	Ccl7
			Gpd2	Smad9	Ppcs	Socs1	Ccl2
			Crat	4930579G24Rik	Cyp4a31	1200007C13Rik	Il1f9
			Itga4	Asic5	Cyp4a14	Gcnt4	Basp1
			Prrg4	Abcd3	Cda	Rnf144b	Mmp13
			Lrp4	Tmem56	Alpl	Foxq1	Trim30b
			Slc27a2	Manba	Slc25a33	Foxa3	S100a8
			Hdc	Hsdl2	Mtor	Adgrf1	Ptafr
			Rtf2	Plin2	Mthfr	Fam222a	Cxcl2
			Nceh1	Slc6a9	Mapre3	Rbm20	Pirb
			Hsd17b11	Nr2f2	Slc27a1	Olig1	Marcks
			Gpat3	Rab30	Bace1	Tifa	Slfn2
			Hsph1	Pdilt	1700017B05Rik	Pdp1	Lilr4b
			Rab43	LTO1	Amotl2	Ttc26
			Adipor2	Efnb1	Slc25a20	Cdh3
			Cidec	Gpat4	Lmo2	Zfp13
			Pex11a	Rbpms	Alas1	Tmem19
			Acsl3	Rusc2	Dlec1	Serpina4-ps1
			Fbxo21	Tmtc2	Snrk
			Gstt2	5031439G07Rik	Ormdl3
			Map3k13	Acaa1a	Slc22a23
			Tmem131l	Eepd1	Pcp4l1
			Ppargc1b	Decr2	Pmepa1
			Evpl	Lrfn3	Gdf15
			Dgkh	Serpine1	Nfe2l1
			Pdzrn3	Vnn1	Mindy1
			Baiap2l1	Arel1	Tmem82
			Rreb1	Abcb4	Slc35g1
			Rsad1	Sun2	Slc16a13
			Trmt9b	Acot5	1700029I15Rik
			Bach2	Pla2g6	Zfp574
			Fzd7	Sgtb	Insig1
			Mdfic	Id1	1190002N15Rik
			Ppp2r2d	Serpinb6b	Zfp36l2
			Enc1	Fam89a	Adra1a
			Acacb	Synpo	Scn4b
			Atp10d	Lgals4	Taok3
			Adck2	Tmem245	Ddhd2
			Fitm2	Irs1	Dot1l
			Insc	St3gal5	Nectin2
			Rnf24	Tgoln1	Fabp4
			Glt1d1	Retsat	Cyp4a32
			Tdrp	Elmod3	Cyp4a10
			Hic2	Mdn1	H2-K2
			Ppp1r3g	Palld	Sptbn2
			A1cf	Rad51b	Rdh16
			Ctif	Irak2	Rnf186
			Lipg	Tor3a	Acot1
			Mat2a	Ipmk	Bhlhb9
			Cyp4f15	Gm16984	4732463B04Rik
			Pnldc1	1700080G11Rik	Gm43071
			Gm15441	Gm24898	4633401B06Rik
			Cerkl	Acad11	Gm43611
			Tlr5	4930523C07Rik	Gm45053
			C730034F03Rik	Cyp4f17	Gm44706
			Rab9	Cdk3-ps	Gm45187
			Naa80	Cmtm4	Gm45253
			Ackr4	1300002E11Rik	Gm45244
			Gm17193	9030616G12Rik	Gm39929
			Gm45716	Gm31600	Gm8798
			Gm8798	AC132455.2	Gm40264
			Gm40264	Gm45716
