# Supplementary material for: Hepatic PPARα function and lipid metabolic pathways are dysregulated in polymicrobial sepsis
Source: EMBO Mol Med. 2020 Jan 9;12(2):e11319. doi: 10.15252/emmm.201911319 (PMC7005534; doi:10.15252/emmm.201911319)
Supplement: Supplementary file 6 — Source Data Appendix [file EMMM-12-e11319-s007.xlsx]

## Sheet: Raw data plate 1
Num Rates:	7	pH:	Average:	3	Offset:	3	Delta (mPh):	500	Method:	Line Fit
Volume:	16.6	O2:	Average:	3	Offset:	1	Delta (mmHg):	50	Method:	Fix Delta
		Ppr:			Offset:	3			Method:	Variable BC	Buffer Capacity	7.8000e-004
If a rate is written in RED, it is because a level lower than the minimum threshold was used.
O2 min. Level:	10
Rate	Tick1	Tick2	Time	Well	ECAR (mpH/min)	OCR (pMoles/min)	PPR (pMoles/min)	OCR/ECAR	ECAR (Norm.)(mpH/min)	OCR (Norm.)(pMoles/min)	PPR (Norm.)(pMoles/min)	OCR/ECAR (Norm.)	ECAR (% Base Line)(mpH/min)	OCR (% Base Line)(pMoles/min)	PPR (% Base Line)(pMoles/min)	OCR/ECAR (% Base Line)	ECAR (Norm. & % Base Line)(mpH/min)	OCR (Norm. & % Base Line)(pMoles/min)	PPR (Norm. & % Base Line)(pMoles/min)	OCR/ECAR (Norm. & % Base Line)
1	1	10	2019-09-11 11:42:03	1	0	0	0	0	0	0	0	0	100	100	100	0	100	100	100	0
2	11	20	2019-09-11 11:48:33	1	0	0	0	0	0	0	0	0	100	100	100	0	100	100	100	0
3	21	30	2019-09-11 11:55:02	1	0	0	0	0	0	0	0	0	100	100	100	0	100	100	100	0
4	31	40	2019-09-11 12:01:30	1	0	0	0	0	0	0	0	0	100	100	100	0	100	100	100	0
5	41	50	2019-09-11 12:07:59	1	0	0	0	0	0	0	0	0	100	100	100	0	100	100	100	0
6	51	60	2019-09-11 12:14:28	1	0	0	0	0	0	0	0	0	100	100	100	0	100	100	100	0
7	61	70	2019-09-11 12:20:57	1	0	0	0	0	0	0	0	0	100	100	100	0	100	100	100	0
1	1	10	2019-09-11 11:42:03	2	177.742	671.731	2301.4	3.77925	0	0	0	0	100	100	100	1000	0	0	0	0
2	11	20	2019-09-11 11:48:33	2	145.662	619.65	1886.03	4.25404	0	0	0	0	81.9512	92.2468	118.049	1125.63	0	0	0	0
3	21	30	2019-09-11 11:55:02	2	133.303	618.312	1726.01	4.63839	0	0	0	0	74.9981	92.0475	125.002	1227.33	0	0	0	0
4	31	40	2019-09-11 12:01:30	2	126.244	601.976	1634.61	4.76835	0	0	0	0	71.0267	89.6157	128.973	1261.72	0	0	0	0
5	41	50	2019-09-11 12:07:59	2	117.72	594.1	1524.24	5.0467	0	0	0	0	66.2311	88.4431	133.769	1335.37	0	0	0	0
6	51	60	2019-09-11 12:14:28	2	115.18	589.101	1491.36	5.1146	0	0	0	0	64.8021	87.699	135.198	1353.34	0	0	0	0
7	61	70	2019-09-11 12:20:57	2	111.249	589.393	1440.45	5.29795	0	0	0	0	62.5904	87.7424	137.41	1401.85	0	0	0	0
1	1	10	2019-09-11 11:42:03	3	174.565	704.907	2260.27	4.03807	0	0	0	0	100	100	100	1000	0	0	0	0
2	11	20	2019-09-11 11:48:33	3	154.563	695.118	2001.29	4.4973	0	0	0	0	88.5418	98.6113	111.458	1113.73	0	0	0	0
3	21	30	2019-09-11 11:55:02	3	140.787	682.942	1822.91	4.8509	0	0	0	0	80.6499	96.884	119.35	1201.29	0	0	0	0
4	31	40	2019-09-11 12:01:30	3	133.111	664.495	1723.52	4.99204	0	0	0	0	76.2528	94.2669	123.747	1236.24	0	0	0	0
5	41	50	2019-09-11 12:07:59	3	126.918	654.287	1643.33	5.1552	0	0	0	0	72.7051	92.8189	127.295	1276.65	0	0	0	0
6	51	60	2019-09-11 12:14:28	3	124.015	650.603	1605.75	5.24615	0	0	0	0	71.0423	92.2962	128.958	1299.17	0	0	0	0
7	61	70	2019-09-11 12:20:57	3	120.851	648.474	1564.78	5.36591	0	0	0	0	69.2295	91.9942	130.77	1328.83	0	0	0	0
1	1	10	2019-09-11 11:42:03	4	158.087	588.653	2046.91	3.7236	0	0	0	0	100	100	100	1000	0	0	0	0
2	11	20	2019-09-11 11:48:33	4	141.532	571.057	1832.56	4.03482	0	0	0	0	89.5282	97.0109	110.472	1083.58	0	0	0	0
3	21	30	2019-09-11 11:55:02	4	130.419	558.167	1688.67	4.2798	0	0	0	0	82.4983	94.821	117.502	1149.37	0	0	0	0
4	31	40	2019-09-11 12:01:30	4	123.282	541.757	1596.25	4.39446	0	0	0	0	77.9835	92.0333	122.017	1180.16	0	0	0	0
5	41	50	2019-09-11 12:07:59	4	117.387	535.612	1519.92	4.5628	0	0	0	0	74.2545	90.9895	125.746	1225.37	0	0	0	0
6	51	60	2019-09-11 12:14:28	4	114.464	530.311	1482.08	4.63299	0	0	0	0	72.4057	90.0889	127.594	1244.22	0	0	0	0
7	61	70	2019-09-11 12:20:57	4	112.16	533.224	1452.24	4.75415	0	0	0	0	70.948	90.5838	129.052	1276.76	0	0	0	0
1	1	10	2019-09-11 11:42:03	5	153.312	548.162	1985.08	3.57546	0	0	0	0	100	100	100	1000	0	0	0	0
2	11	20	2019-09-11 11:48:33	5	130.285	538.841	1686.93	4.13585	0	0	0	0	84.9805	98.2997	115.02	1156.73	0	0	0	0
3	21	30	2019-09-11 11:55:02	5	115.534	530.649	1495.93	4.59302	0	0	0	0	75.3586	96.8053	124.641	1284.6	0	0	0	0
4	31	40	2019-09-11 12:01:30	5	111.404	521.484	1442.46	4.68103	0	0	0	0	72.6647	95.1333	127.335	1309.21	0	0	0	0
5	41	50	2019-09-11 12:07:59	5	106.065	513.027	1373.33	4.83692	0	0	0	0	69.1823	93.5904	130.818	1352.81	0	0	0	0
6	51	60	2019-09-11 12:14:28	5	106.215	512.492	1375.27	4.82506	0	0	0	0	69.28	93.4929	130.72	1349.49	0	0	0	0
7	61	70	2019-09-11 12:20:57	5	105.078	515.049	1360.55	4.9016	0	0	0	0	68.5385	93.9593	131.462	1370.9	0	0	0	0
1	1	10	2019-09-11 11:42:03	6	115.055	496.81	1489.73	4.31802	0	0	0	0	100	100	100	1000	0	0	0	0
2	11	20	2019-09-11 11:48:33	6	104.309	487.407	1350.59	4.67274	0	0	0	0	90.6598	98.1074	109.34	1082.15	0	0	0	0
3	21	30	2019-09-11 11:55:02	6	96.5235	482.057	1249.79	4.99419	0	0	0	0	83.8933	97.0304	116.107	1156.59	0	0	0	0
4	31	40	2019-09-11 12:01:30	6	90.9487	471.665	1177.6	5.18605	0	0	0	0	79.048	94.9386	120.952	1201.03	0	0	0	0
5	41	50	2019-09-11 12:07:59	6	88.8318	466.102	1150.19	5.24702	0	0	0	0	77.2081	93.819	122.792	1215.15	0	0	0	0
6	51	60	2019-09-11 12:14:28	6	90.0954	466.881	1166.56	5.18208	0	0	0	0	78.3063	93.9759	121.694	1200.11	0	0	0	0
7	61	70	2019-09-11 12:20:57	6	90.2492	471.608	1168.55	5.22563	0	0	0	0	78.4399	94.9273	121.56	1210.19	0	0	0	0
1	1	10	2019-09-11 11:42:03	7	122.256	691.193	1582.97	5.65364	0	0	0	0	100	100	100	1000	0	0	0	0
2	11	20	2019-09-11 11:48:33	7	101.738	681.478	1317.3	6.69837	0	0	0	0	83.2169	98.5944	116.783	1184.79	0	0	0	0
3	21	30	2019-09-11 11:55:02	7	88.9157	669.768	1151.28	7.53261	0	0	0	0	72.729	96.9002	127.271	1332.35	0	0	0	0
4	31	40	2019-09-11 12:01:30	7	81.5106	656.002	1055.4	8.04806	0	0	0	0	66.6719	94.9086	133.328	1423.52	0	0	0	0
5	41	50	2019-09-11 12:07:59	7	77.5337	641.25	1003.91	8.2706	0	0	0	0	63.419	92.7743	136.581	1462.88	0	0	0	0
6	51	60	2019-09-11 12:14:28	7	74.7665	633.989	968.077	8.47959	0	0	0	0	61.1556	91.7239	138.844	1499.84	0	0	0	0
7	61	70	2019-09-11 12:20:57	7	72.6629	631.008	940.839	8.68404	0	0	0	0	59.4349	91.2926	140.565	1536.01	0	0	0	0
1	1	10	2019-09-11 11:42:03	8	141.268	599.923	1829.13	4.24671	0	0	0	0	100	100	100	1000	0	0	0	0
2	11	20	2019-09-11 11:48:33	8	120.436	591.18	1559.41	4.90866	0	0	0	0	85.2538	98.5427	114.746	1155.87	0	0	0	0
3	21	30	2019-09-11 11:55:02	8	109.302	575.989	1415.25	5.26968	0	0	0	0	77.3725	96.0106	122.628	1240.89	0	0	0	0
4	31	40	2019-09-11 12:01:30	8	102.073	562.544	1321.64	5.5112	0	0	0	0	72.2549	93.7694	127.745	1297.76	0	0	0	0
5	41	50	2019-09-11 12:07:59	8	95.9536	552.232	1242.41	5.7552	0	0	0	0	67.9232	92.0505	132.077	1355.21	0	0	0	0
6	51	60	2019-09-11 12:14:28	8	93.6645	545.437	1212.77	5.82331	0	0	0	0	66.3028	90.918	133.697	1371.25	0	0	0	0
7	61	70	2019-09-11 12:20:57	8	91.3102	544.268	1182.28	5.96065	0	0	0	0	64.6363	90.723	135.364	1403.59	0	0	0	0
1	1	10	2019-09-11 11:42:03	9	149.695	646.54	1938.25	3.65103	0	0	0	0	100	100	100	1000	0	0	0	0
2	11	20	2019-09-11 11:48:33	9	129.206	619.302	1672.96	4.01918	0	0	0	0	86.3131	95.0163	113.687	1100.83	0	0	0	0
3	21	30	2019-09-11 11:55:02	9	118.351	599.32	1532.41	4.21896	0	0	0	0	79.0617	91.3601	120.938	1155.55	0	0	0	0
4	31	40	2019-09-11 12:01:30	9	111.237	577.338	1440.29	4.29119	0	0	0	0	74.309	87.3382	125.691	1175.34	0	0	0	0
5	41	50	2019-09-11 12:07:59	9	104.484	562.632	1352.85	4.42779	0	0	0	0	69.7978	84.6473	130.202	1212.75	0	0	0	0
6	51	60	2019-09-11 12:14:28	9	100.605	555.199	1302.64	4.5246	0	0	0	0	67.2071	83.2874	132.793	1239.27	0	0	0	0
7	61	70	2019-09-11 12:20:57	9	98.1331	551.868	1270.63	4.60464	0	0	0	0	65.5555	82.6779	134.444	1261.19	0	0	0	0
1	1	10	2019-09-11 11:42:03	10	135.674	607.494	1756.7	4.47761	0	0	0	0	100	100	100	1000	0	0	0	0
2	11	20	2019-09-11 11:48:33	10	119.739	592.581	1550.38	4.94894	0	0	0	0	88.2553	97.5453	111.745	1105.26	0	0	0	0
3	21	30	2019-09-11 11:55:02	10	107.584	677.462	1393	5.36753	0	0	0	0	79.2965	95.0566	120.704	1198.75	0	0	0	0
4	31	40	2019-09-11 12:01:30	10	102.048	659.873	1321.32	5.48636	0	0	0	0	75.216	92.1612	124.784	1225.29	0	0	0	0
5	41	50	2019-09-11 12:07:59	10	96.2245	645.075	1245.91	5.66462	0	0	0	0	70.9235	89.7253	129.077	1265.1	0	0	0	0
6	51	60	2019-09-11 12:14:28	10	94.2046	638.944	1219.76	5.72099	0	0	0	0	69.4347	88.716	130.565	1277.69	0	0	0	0
7	61	70	2019-09-11 12:20:57	10	91.5577	634.876	1185.49	5.84195	0	0	0	0	67.4837	88.0463	132.516	1304.7	0	0	0	0
1	1	10	2019-09-11 11:42:03	11	108.714	612.893	1407.63	5.63765	0	0	0	0	100	100	100	1000	0	0	0	0
2	11	20	2019-09-11 11:48:33	11	98.5252	617.032	1275.7	6.26268	0	0	0	0	90.6278	100.675	109.372	1110.87	0	0	0	0
3	21	30	2019-09-11 11:55:02	11	90.706	614.741	1174.46	6.7773	0	0	0	0	83.4352	100.302	116.565	1202.15	0	0	0	0
4	31	40	2019-09-11 12:01:30	11	83.2126	605.458	1077.44	7.27603	0	0	0	0	76.5425	98.7869	123.457	1290.61	0	0	0	0
5	41	50	2019-09-11 12:07:59	11	77.7136	599.769	1006.24	7.71769	0	0	0	0	71.4843	97.8588	128.516	1368.96	0	0	0	0
6	51	60	2019-09-11 12:14:28	11	74.497	597.839	964.587	8.02501	0	0	0	0	68.5255	97.5438	131.474	1423.47	0	0	0	0
7	61	70	2019-09-11 12:20:57	11	71.078	595.746	920.319	8.38157	0	0	0	0	65.3806	97.2023	134.619	1486.71	0	0	0	0
1	1	10	2019-09-11 11:42:03	12	107.305	531.304	1389.38	4.95135	0	0	0	0	100	100	100	1000	0	0	0	0
2	11	20	2019-09-11 11:48:33	12	96.7764	540.072	1253.06	5.58062	0	0	0	0	90.1883	101.65	109.812	1127.09	0	0	0	0
3	21	30	2019-09-11 11:55:02	12	90.8709	535.372	1176.6	5.89157	0	0	0	0	84.6848	100.766	115.315	1189.89	0	0	0	0
4	31	40	2019-09-11 12:01:30	12	87.0385	528.343	1126.97	6.07023	0	0	0	0	81.1132	99.4429	118.887	1225.98	0	0	0	0
5	41	50	2019-09-11 12:07:59	12	83.6228	517.508	1082.75	6.1886	0	0	0	0	77.9301	97.4035	122.07	1249.88	0	0	0	0
6	51	60	2019-09-11 12:14:28	12	81.3367	517.98	1053.15	6.36835	0	0	0	0	75.7996	97.4923	124.2	1286.19	0	0	0	0
7	61	70	2019-09-11 12:20:57	12	78.9862	517.387	1022.71	6.55034	0	0	0	0	73.6092	97.3807	126.391	1322.94	0	0	0	0
1	1	10	2019-09-11 11:42:03	13	-0.493332	13.815	-6.38766	-28.0034	0	0	0	0	100	100	100	1000	0	0	0	0
2	11	20	2019-09-11 11:48:33	13	-3.51111	9.96545	-45.4618	-2.83826	0	0	0	0	711.713	72.1352	711.713	101.354	0	0	0	0
3	21	30	2019-09-11 11:55:02	13	-9.02924	14.9364	-116.911	-1.65422	0	0	0	0	1830.26	108.117	1830.26	59.0722	0	0	0	0
4	31	40	2019-09-11 12:01:30	13	-3.87181	10.6768	-50.1322	-2.75756	0	0	0	0	784.829	77.2841	784.829	98.4725	0	0	0	0
5	41	50	2019-09-11 12:07:59	13	-3.92174	10.1886	-50.7787	-2.59798	0	0	0	0	794.95	73.7506	794.95	92.7739	0	0	0	0
6	51	60	2019-09-11 12:14:28	13	-4.13826	2.87536	-53.5822	-0.694824	0	0	0	0	838.84	20.8134	838.84	24.8122	0	0	0	0
7	61	70	2019-09-11 12:20:57	13	-4.08788	10.0312	-52.9299	-2.45389	0	0	0	0	828.627	72.6114	828.627	87.6285	0	0	0	0
1	1	10	2019-09-11 11:42:03	14	128.471	702.372	1663.44	5.46717	0	0	0	0	100	100	100	1000	0	0	0	0
2	11	20	2019-09-11 11:48:33	14	109.352	684.067	1415.89	6.25564	0	0	0	0	85.1181	97.3938	114.882	1144.22	0	0	0	0
3	21	30	2019-09-11 11:55:02	14	95.7077	653.071	1239.22	6.8236	0	0	0	0	74.4975	92.9808	125.502	1248.11	0	0	0	0
4	31	40	2019-09-11 12:01:30	14	89.7673	586.261	1162.31	6.5309	0	0	0	0	69.8736	83.4687	130.126	1194.57	0	0	0	0
5	41	50	2019-09-11 12:07:59	14	87.1508	605.37	1128.43	6.94624	0	0	0	0	67.8369	86.1894	132.163	1270.54	0	0	0	0
6	51	60	2019-09-11 12:14:28	14	85.1473	596.945	1102.49	7.01074	0	0	0	0	66.2774	84.9898	133.723	1282.33	0	0	0	0
7	61	70	2019-09-11 12:20:57	14	84.586	595.841	1095.22	7.0442	0	0	0	0	65.8406	84.8327	134.159	1288.46	0	0	0	0
1	1	10	2019-09-11 11:42:03	15	93.8075	546.069	1214.62	5.82116	0	0	0	0	100	100	100	1000	0	0	0	0
2	11	20	2019-09-11 11:48:33	15	85.9616	536.692	1113.03	6.2434	0	0	0	0	91.6361	98.2829	108.364	1072.53	0	0	0	0
3	21	30	2019-09-11 11:55:02	15	77.9556	529.572	1009.37	6.79325	0	0	0	0	83.1017	96.979	116.898	1166.99	0	0	0	0
4	31	40	2019-09-11 12:01:30	15	73.0203	518.276	945.467	7.09769	0	0	0	0	77.8406	94.9103	122.159	1219.29	0	0	0	0
5	41	50	2019-09-11 12:07:59	15	68.6803	511.395	889.272	7.44602	0	0	0	0	73.2141	93.6502	126.786	1279.13	0	0	0	0
6	51	60	2019-09-11 12:14:28	15	65.3587	510.444	846.264	7.80988	0	0	0	0	69.6732	93.4761	130.327	1341.64	0	0	0	0
7	61	70	2019-09-11 12:20:57	15	64.4352	517.786	834.308	8.03576	0	0	0	0	68.6888	94.8207	131.311	1380.44	0	0	0	0
1	1	10	2019-09-11 11:42:03	16	104.578	584.319	1354.08	5.58738	0	0	0	0	100	100	100	1000	0	0	0	0
2	11	20	2019-09-11 11:48:33	16	90.919	560.185	1177.22	6.16136	0	0	0	0	86.9387	95.8697	113.061	1102.73	0	0	0	0
3	21	30	2019-09-11 11:55:02	16	82.0708	556.82	1062.65	6.78463	0	0	0	0	78.4778	95.2938	121.522	1214.28	0	0	0	0
4	31	40	2019-09-11 12:01:30	16	78.6417	543.91	1018.25	6.91631	0	0	0	0	75.1988	93.0844	124.801	1237.84	0	0	0	0
5	41	50	2019-09-11 12:07:59	16	74.3499	537.779	962.683	7.23307	0	0	0	0	71.095	92.0351	128.905	1294.54	0	0	0	0
6	51	60	2019-09-11 12:14:28	16	72.9983	534.294	945.183	7.31926	0	0	0	0	69.8025	91.4388	130.197	1309.96	0	0	0	0
7	61	70	2019-09-11 12:20:57	16	71.6733	534.59	928.026	7.45871	0	0	0	0	68.5355	91.4894	131.464	1334.92	0	0	0	0
1	1	10	2019-09-11 11:42:03	17	79.7063	516.875	1032.04	6.48475	0	0	0	0	100	100	100	1000	0	0	0	0
2	11	20	2019-09-11 11:48:33	17	74.3284	511.194	962.404	6.87751	0	0	0	0	93.2528	98.9009	106.747	1060.57	0	0	0	0
3	21	30	2019-09-11 11:55:02	17	68.8606	508.614	891.608	7.38613	0	0	0	0	86.393	98.4018	113.607	1139	0	0	0	0
4	31	40	2019-09-11 12:01:30	17	65.4186	498.233	847.04	7.61608	0	0	0	0	82.0746	96.3934	117.925	1174.46	0	0	0	0
5	41	50	2019-09-11 12:07:59	17	61.0075	497.47	789.925	8.15425	0	0	0	0	76.5404	96.2458	123.46	1257.45	0	0	0	0
6	51	60	2019-09-11 12:14:28	17	58.942	489.814	763.181	8.3101	0	0	0	0	73.949	94.7645	126.051	1281.48	0	0	0	0
7	61	70	2019-09-11 12:20:57	17	55.9894	490.616	724.951	8.76265	0	0	0	0	70.2447	94.9196	129.755	1351.27	0	0	0	0
1	1	10	2019-09-11 11:42:03	18	96.2927	602.112	1246.8	6.25294	0	0	0	0	100	100	100	1000	0	0	0	0
2	11	20	2019-09-11 11:48:33	18	84.5927	596.854	1095.31	7.05562	0	0	0	0	87.8496	99.1268	112.15	1128.37	0	0	0	0
3	21	30	2019-09-11 11:55:02	18	76.5743	601.502	991.484	7.85514	0	0	0	0	79.5225	99.8986	120.478	1256.23	0	0	0	0
4	31	40	2019-09-11 12:01:30	18	70.47	594.393	912.445	8.4347	0	0	0	0	73.1831	98.718	126.817	1348.92	0	0	0	0
5	41	50	2019-09-11 12:07:59	18	65.4838	592.492	847.884	9.04792	0	0	0	0	68.0049	98.4022	131.995	1446.99	0	0	0	0
6	51	60	2019-09-11 12:14:28	18	63.4289	586.925	821.278	9.25327	0	0	0	0	65.871	97.4777	134.129	1479.83	0	0	0	0
7	61	70	2019-09-11 12:20:57	18	63.5126	593.389	822.361	9.34286	0	0	0	0	65.9578	98.5512	134.042	1494.16	0	0	0	0
1	1	10	2019-09-11 11:42:03	19	-0.63369	4.22836	-8.20502	-6.6726	0	0	0	0	100	100	100	1000	0	0	0	0
2	11	20	2019-09-11 11:48:33	19	0.411609	0.426573	5.32951	1.03635	0	0	0	0	-64.9543	10.0884	264.954	-155.315	0	0	0	0
3	21	30	2019-09-11 11:55:02	19	-2.92166	-6.66055	-37.8296	2.27971	0	0	0	0	461.055	-157.521	461.055	-341.653	0	0	0	0
4	31	40	2019-09-11 12:01:30	19	-2.2073	-1.77961	-28.5801	0.806236	0	0	0	0	348.325	-42.0874	348.325	-120.828	0	0	0	0
5	41	50	2019-09-11 12:07:59	19	-2.68211	-0.38579	-34.728	0.143838	0	0	0	0	423.253	-9.12387	423.253	-21.5565	0	0	0	0
6	51	60	2019-09-11 12:14:28	19	-1.73649	-3.36715	-22.484	1.93906	0	0	0	0	274.028	-79.6325	274.028	-290.6	0	0	0	0
7	61	70	2019-09-11 12:20:57	19	-2.15635	-0.56068	-27.9204	0.260013	0	0	0	0	340.285	-13.26	340.285	-38.9673	0	0	0	0
1	1	10	2019-09-11 11:42:03	20	112.552	554.052	1457.32	5.81112	0	0	0	0	100	100	100	1000	0	0	0	0
2	11	20	2019-09-11 11:48:33	20	97.3691	599.666	1260.74	6.15869	0	0	0	0	86.5105	91.6848	113.489	1059.81	0	0	0	0
3	21	30	2019-09-11 11:55:02	20	88.0727	576.91	1140.37	6.55038	0	0	0	0	78.2509	88.2055	121.749	1127.21	0	0	0	0
4	31	40	2019-09-11 12:01:30	20	82.2226	531.016	1064.62	6.45828	0	0	0	0	73.0532	81.1887	126.947	1111.37	0	0	0	0
5	41	50	2019-09-11 12:07:59	20	77.694	519.982	1005.98	6.6927	0	0	0	0	69.0296	79.5017	130.97	1151.7	0	0	0	0
6	51	60	2019-09-11 12:14:28	20	78.1348	512.46	1011.69	6.55866	0	0	0	0	69.4213	78.3516	130.579	1128.64	0	0	0	0
7	61	70	2019-09-11 12:20:57	20	77.8753	514.271	1008.33	6.60377	0	0	0	0	69.1907	78.6284	130.809	1136.4	0	0	0	0
1	1	10	2019-09-11 11:42:03	21	79.5775	558.755	1030.37	7.02152	0	0	0	0	100	100	100	1000	0	0	0	0
2	11	20	2019-09-11 11:48:33	21	70.1352	537.329	908.111	7.66133	0	0	0	0	88.1344	96.1653	111.866	1091.12	0	0	0	0
3	21	30	2019-09-11 11:55:02	21	63.8206	526.673	826.35	8.25239	0	0	0	0	80.1993	94.2582	119.801	1175.3	0	0	0	0
4	31	40	2019-09-11 12:01:30	21	55.7739	520.782	722.161	9.33738	0	0	0	0	70.0875	93.204	129.912	1329.82	0	0	0	0
5	41	50	2019-09-11 12:07:59	21	53.4323	517.405	691.842	9.68337	0	0	0	0	67.145	92.5995	132.855	1379.1	0	0	0	0
6	51	60	2019-09-11 12:14:28	21	51.9962	508.278	673.247	9.77529	0	0	0	0	65.3403	90.9661	134.66	1392.19	0	0	0	0
7	61	70	2019-09-11 12:20:57	21	46.4284	509.935	601.155	10.9833	0	0	0	0	58.3436	91.2627	141.656	1564.23	0	0	0	0
1	1	10	2019-09-11 11:42:03	22	119.883	732.067	1552.25	6.10651	0	0	0	0	100	100	100	1000	0	0	0	0
2	11	20	2019-09-11 11:48:33	22	104.645	716.928	1354.94	6.85108	0	0	0	0	87.2889	97.9321	112.711	1121.93	0	0	0	0
3	21	30	2019-09-11 11:55:02	22	95.9298	708.41	1242.1	7.38467	0	0	0	0	80.0195	96.7685	119.981	1209.31	0	0	0	0
4	31	40	2019-09-11 12:01:30	22	87.7007	696.282	1135.55	7.9393	0	0	0	0	73.1553	95.1119	126.845	1300.14	0	0	0	0
5	41	50	2019-09-11 12:07:59	22	84.6573	688.834	1096.14	8.13673	0	0	0	0	70.6166	94.0944	129.383	1332.47	0	0	0	0
6	51	60	2019-09-11 12:14:28	22	82.4174	679.337	1067.14	8.24264	0	0	0	0	68.7482	92.7971	131.252	1349.81	0	0	0	0
7	61	70	2019-09-11 12:20:57	22	78.9524	681.972	1022.28	8.63776	0	0	0	0	65.8579	93.1571	134.142	1414.52	0	0	0	0
1	1	10	2019-09-11 11:42:03	23	96.1099	692.893	1244.43	7.20938	0	0	0	0	100	100	100	1000	0	0	0	0
2	11	20	2019-09-11 11:48:33	23	83.5785	678.635	1082.17	8.11973	0	0	0	0	86.9614	97.9422	113.039	1126.27	0	0	0	0
3	21	30	2019-09-11 11:55:02	23	74.2573	665.677	961.483	8.96447	0	0	0	0	77.2629	96.0721	122.737	1243.44	0	0	0	0
4	31	40	2019-09-11 12:01:30	23	64.3654	659.705	833.403	10.2494	0	0	0	0	66.9706	95.2102	133.029	1421.67	0	0	0	0
5	41	50	2019-09-11 12:07:59	23	57.3481	651.927	742.543	11.3679	0	0	0	0	59.6692	94.0877	140.331	1576.82	0	0	0	0
6	51	60	2019-09-11 12:14:28	23	52.8545	642.153	684.36	12.1495	0	0	0	0	54.9938	92.6771	145.006	1685.23	0	0	0	0
7	61	70	2019-09-11 12:20:57	23	51.2617	643.234	663.736	12.548	0	0	0	0	53.3365	92.833	146.663	1740.52	0	0	0	0
1	1	10	2019-09-11 11:42:03	24	0	0	0	0	0	0	0	0	100	100	100	0	100	100	100	0
2	11	20	2019-09-11 11:48:33	24	0	0	0	0	0	0	0	0	100	100	100	0	100	100	100	0
3	21	30	2019-09-11 11:55:02	24	0	0	0	0	0	0	0	0	100	100	100	0	100	100	100	0
4	31	40	2019-09-11 12:01:30	24	0	0	0	0	0	0	0	0	100	100	100	0	100	100	100	0
5	41	50	2019-09-11 12:07:59	24	0	0	0	0	0	0	0	0	100	100	100	0	100	100	100	0
6	51	60	2019-09-11 12:14:28	24	0	0	0	0	0	0	0	0	100	100	100	0	100	100	100	0
7	61	70	2019-09-11 12:20:57	24	0	0	0	0	0	0	0	0	100	100	100	0	100	100	100	0

## Sheet: Raw data plate 1 p2
							Back. Cor.	SH1 NB	SH1 NB	SH1 NPA	SH1 NPA	CLP1 NB
							SH1 PB	SH1 PB	SH1 PP	SH1 PP	CLP1 NP	CLP1 NB
							EMPTY	CLP1 PB	CLP1 PB	CLP1 PB	CLP1 NP	CLP1 NB
							EMPTY	CLP1 PP	CLP1 PP	CLP1 PP	CLP1 NP	Back. Cor.
							T1	T2	T3	T4	T5	T6	T7			Gemiddelden
				Protein (mg/ml)	Protein/ 50 µl	Well
						1	B	B	B	B	B	B	B			SH NaCl PA	1095.31	1069.6	1049.4	1024.94	1010.79	1005.3	1010.57
1	SH	NaCl	bsa	15.9171	0.795857	2	671.731	619.65	618.312	601.976	594.1	589.101	589.393
							844.035	778.595	776.913	756.387	746.491	740.21	740.576			SH Pema PA	1621.6	1565.92	1638.38	1586.87	1548.83	1531.2	1521.73
1	SH	NaCl	bsa	16.4215	0.821075	3	704.907	695.118	682.942	664.495	654.287	650.603	648.474
							858.517	846.595	831.766	809.298	796.866	792.379	789.786			CLP NaCl PA	948.571	940.525	931.534	917.943	910.755	900.647	900.544
1	SH	NaCl	pa	10.6938	0.534691	4	588.653	571.057	558.167	541.757	535.612	530.311	533.224
							1100.92	1068.01	1043.91	1013.21	1001.72	991.808	997.256			CLP Pema PA	1231.36	1236.05	1207.59	1165.43	1151.14	1133.45	1137.48
1	SH	NaCl	pa	10.0607	0.503035	5	548.162	538.841	530.649	521.484	513.027	512.492	515.049
							1089.71	1071.18	1054.89	1036.67	1019.86	1018.8	1023.88
1	CLP	NaCl	bsa	11.167	0.558348	6	496.81	487.407	482.057	471.665	466.102	466.881	471.608
							889.786	872.946	863.363	844.751	834.789	836.184	844.65
1	SH	Pema	bsa	14.4901	0.724507	7	691.193	681.478	669.768	656.002	641.25	633.989	631.008
							954.018	940.608	924.446	905.446	885.084	875.062	870.948
1	SH	Pema	bsa	12.8557	0.642786	8	599.923	591.18	575.989	562.544	552.232	545.437	544.268
							933.316	919.714	896.081	875.165	859.122	848.552	846.732
1	SH	Pema	pa	7.1583	0.357915	9	646.54	619.302	599.32	577.338	562.632	555.199	551.868
							1806.41	1730.31	1674.48	1613.06	1571.97	1551.2	1541.9
1	SH	Pema	pa	8.45619	0.422809	10	607.494	592.581	677.462	659.873	645.075	638.944	634.876
							1436.8	1401.53	1602.29	1560.69	1525.69	1511.19	1501.57
1	CLP	NaCl	pa	12.8693	0.643465	11	612.893	617.032	614.741	605.458	599.769	597.839	595.746
							952.488	958.921	955.361	940.933	932.093	929.093	925.84
1	CLP	NaCl	bsa	11.835	0.591748	12	531.304	540.072	535.372	528.343	517.508	517.98	517.387
						13	897.854	912.672	904.73	892.852	874.541	875.339	874.336
1	CLP	Pema	bsa	15.8381	0.791903	14	702.372	684.067	653.071	586.261	605.37	596.945	595.841
							886.942	863.826	824.686	740.319	764.45	753.811	752.417
1	CLP	Pema	bsa	12.4116	0.620579	15	546.069	536.692	529.572	518.276	511.395	510.444	517.786
							879.934	864.825	853.351	835.148	824.06	822.528	834.36
1	CLP	Pema	bsa	12.6221	0.631105	16	584.319	560.185	556.82	543.91	537.779	534.294	534.59
							925.867	887.626	882.294	861.838	852.122	846.601	847.07
1	CLP	NaCl	pa	11.8167	0.590834	17	516.875	511.194	508.614	498.233	497.47	489.814	490.616
							874.823	865.207	860.841	843.271	841.98	829.021	830.378
1	CLP	NaCl	bsa	13.886	0.694298	18	602.112	596.854	601.502	594.393	592.492	586.925	593.389
						19	867.224	859.651	866.345	856.107	853.368	845.35	854.66
1	CLP	Pema	pa	10.0214	0.501072	20	554.052	599.666	576.91	531.016	519.982	512.46	514.271
							1105.73	1196.77	1151.35	1059.76	1037.74	1022.73	1026.34
1	CLP	Pema	pa	8.42386	0.421193	21	558.755	537.329	526.673	520.782	517.405	508.278	509.935
							1326.6	1275.73	1250.43	1236.45	1228.43	1206.76	1210.69
1	CLP	Pema	pa	11.6039	0.580197	22	732.067	716.928	708.41	696.282	688.834	679.337	681.972
							1261.76	1235.66	1220.98	1200.08	1187.24	1170.87	1175.41
1	CLP	NaCl	pa	13.6074	0.680372	23	692.893	678.635	665.677	659.705	651.927	642.153	643.234
							1018.4	997.447	978.401	969.624	958.192	943.827	945.414
						24	b	b	b	b	b	b	b

## Sheet: Raw data plate 2
Num Rates:	7	pH:	Average:	3	Offset:	3	Delta (mPh):	500	Method:	Line Fit
Volume:	16.6	O2:	Average:	3	Offset:	1	Delta (mmHg):	50	Method:	Fix Delta
		Ppr:			Offset:	3			Method:	Variable BC	Buffer Capacity	7.8000e-004
If a rate is written in RED, it is because a level lower than the minimum threshold was used.
O2 min. Level:	10
Rate	Tick1	Tick2	Time	Well	ECAR (mpH/min)	OCR (pMoles/min)	PPR (pMoles/min)	OCR/ECAR	ECAR (Norm.)(mpH/min)	OCR (Norm.)(pMoles/min)	PPR (Norm.)(pMoles/min)	OCR/ECAR (Norm.)	ECAR (% Base Line)(mpH/min)	OCR (% Base Line)(pMoles/min)	PPR (% Base Line)(pMoles/min)	OCR/ECAR (% Base Line)	ECAR (Norm. & % Base Line)(mpH/min)	OCR (Norm. & % Base Line)(pMoles/min)	PPR (Norm. & % Base Line)(pMoles/min)	OCR/ECAR (Norm. & % Base Line)
1	1	10	2019-09-11 13:24:01	1	0	0	0	0	0	0	0	0	100	100	100	0	100	100	100	0
2	11	20	2019-09-11 13:30:31	1	0	0	0	0	0	0	0	0	100	100	100	0	100	100	100	0
3	21	30	2019-09-11 13:37:00	1	0	0	0	0	0	0	0	0	100	100	100	0	100	100	100	0
4	31	40	2019-09-11 13:43:29	1	0	0	0	0	0	0	0	0	100	100	100	0	100	100	100	0
5	41	50	2019-09-11 13:49:58	1	0	0	0	0	0	0	0	0	100	100	100	0	100	100	100	0
6	51	60	2019-09-11 13:56:28	1	0	0	0	0	0	0	0	0	100	100	100	0	100	100	100	0
7	61	70	2019-09-11 14:02:56	1	0	0	0	0	0	0	0	0	100	100	100	0	100	100	100	0
1	1	10	2019-09-11 13:24:01	2	124.181	447.334	1607.9	2.797	0	0	0	0	100	100	100	1000	0	0	0	0
2	11	20	2019-09-11 13:30:31	2	104.41	480.013	1351.91	1.7241	0	0	0	0	84.0792	51.8272	115.921	616.409	0	0	0	0
3	21	30	2019-09-11 13:37:00	2	98.7184	474.523	1278.21	1.76789	0	0	0	0	79.4956	50.2466	120.504	632.067	0	0	0	0
4	31	40	2019-09-11 13:43:29	2	92.7625	470.546	1201.09	1.83852	0	0	0	0	74.6995	49.1014	125.301	657.319	0	0	0	0
5	41	50	2019-09-11 13:49:58	2	89.1537	467.039	1154.36	1.8736	0	0	0	0	71.7934	48.0917	128.207	669.863	0	0	0	0
6	51	60	2019-09-11 13:56:28	2	82.372	466.176	1066.55	2.01738	0	0	0	0	66.3323	47.8433	133.668	721.268	0	0	0	0
7	61	70	2019-09-11 14:02:56	2	81.2638	462.633	1052.2	2.00129	0	0	0	0	65.4399	46.8232	134.56	715.515	0	0	0	0
1	1	10	2019-09-11 13:24:01	3	137.384	493.271	1778.85	4.31834	0	0	0	0	100	100	100	1000	0	0	0	0
2	11	20	2019-09-11 13:30:31	3	119.936	492.694	1552.93	4.52487	0	0	0	0	87.2996	91.4748	112.7	1047.83	0	0	0	0
3	21	30	2019-09-11 13:37:00	3	111.482	534.956	1443.46	4.7986	0	0	0	0	81.1458	90.1705	118.854	1111.22	0	0	0	0
4	31	40	2019-09-11 13:43:29	3	109.714	523.695	1420.58	4.77326	0	0	0	0	79.8594	88.2724	120.141	1105.35	0	0	0	0
5	41	50	2019-09-11 13:49:58	3	106.005	513.854	1372.55	4.84744	0	0	0	0	77.1596	86.6137	122.84	1122.53	0	0	0	0
6	51	60	2019-09-11 13:56:28	3	100.679	505.973	1303.59	5.0256	0	0	0	0	73.2828	85.2853	126.717	1163.78	0	0	0	0
7	61	70	2019-09-11 14:02:56	3	98.5782	497.952	1276.39	5.05135	0	0	0	0	71.7536	83.9333	128.246	1169.74	0	0	0	0
1	1	10	2019-09-11 13:24:01	4	143.095	619.309	1852.8	4.32794	0	0	0	0	100	100	100	1000	0	0	0	0
2	11	20	2019-09-11 13:30:31	4	115.378	593.644	1493.91	5.14521	0	0	0	0	80.6301	95.8559	119.37	1188.83	0	0	0	0
3	21	30	2019-09-11 13:37:00	4	106.3	585.53	1376.37	5.50828	0	0	0	0	74.2861	94.5458	125.714	1272.73	0	0	0	0
4	31	40	2019-09-11 13:43:29	4	101.931	572.075	1319.8	5.6124	0	0	0	0	71.2326	92.3732	128.767	1296.78	0	0	0	0
5	41	50	2019-09-11 13:49:58	4	96.4848	524.638	1249.29	5.43752	0	0	0	0	67.4269	84.7134	132.573	1256.37	0	0	0	0
6	51	60	2019-09-11 13:56:28	4	92.1464	517.314	1193.11	5.61405	0	0	0	0	64.3951	83.5309	135.605	1297.16	0	0	0	0
7	61	70	2019-09-11 14:02:56	4	87.0159	509.301	1126.68	5.85296	0	0	0	0	60.8097	82.237	139.19	1352.37	0	0	0	0
1	1	10	2019-09-11 13:24:01	5	151.778	735.54	1965.23	4.84614	0	0	0	0	100	100	100	1000	0	0	0	0
2	11	20	2019-09-11 13:30:31	5	127.785	701.769	1654.56	3.92666	0	0	0	0	84.1919	68.2178	115.808	810.266	0	0	0	0
3	21	30	2019-09-11 13:37:00	5	118.747	689.871	1537.54	4.12532	0	0	0	0	78.2374	66.6002	121.763	851.258	0	0	0	0
4	31	40	2019-09-11 13:43:29	5	112.788	672.727	1460.37	4.1913	0	0	0	0	74.3107	64.2693	125.689	864.873	0	0	0	0
5	41	50	2019-09-11 13:49:58	5	109.063	659.743	1412.15	4.21539	0	0	0	0	71.8567	62.5042	128.143	869.844	0	0	0	0
6	51	60	2019-09-11 13:56:28	5	103.748	653.943	1343.33	4.37543	0	0	0	0	68.3551	61.7156	131.645	902.868	0	0	0	0
7	61	70	2019-09-11 14:02:56	5	99.1932	650.421	1284.35	4.54085	0	0	0	0	65.354	61.2368	134.646	937.002	0	0	0	0
1	1	10	2019-09-11 13:24:01	6	101.878	648.092	1319.12	6.36143	0	0	0	0	100	100	100	1000	0	0	0	0
2	11	20	2019-09-11 13:30:31	6	88.9585	618.617	1151.84	6.95399	0	0	0	0	87.3184	95.452	112.682	1093.15	0	0	0	0
3	21	30	2019-09-11 13:37:00	6	81.3032	616.354	1052.71	7.58094	0	0	0	0	79.8042	95.1029	120.196	1191.7	0	0	0	0
4	31	40	2019-09-11 13:43:29	6	80.4552	607.568	1041.73	7.55163	0	0	0	0	78.9719	93.7473	121.028	1187.1	0	0	0	0
5	41	50	2019-09-11 13:49:58	6	77.4479	601.646	1002.8	7.7684	0	0	0	0	76.02	92.8335	123.98	1221.17	0	0	0	0
6	51	60	2019-09-11 13:56:28	6	74.2392	597.305	961.249	8.04569	0	0	0	0	72.8704	92.1637	127.13	1264.76	0	0	0	0
7	61	70	2019-09-11 14:02:56	6	73.3729	595.96	950.032	8.12234	0	0	0	0	72.0201	91.9561	127.98	1276.81	0	0	0	0
1	1	10	2019-09-11 13:24:01	7	145.331	644.436	1881.74	5.12235	0	0	0	0	100	100	100	1000	0	0	0	0
2	11	20	2019-09-11 13:30:31	7	121.254	693.328	1570	5.71797	0	0	0	0	83.4331	93.1347	116.567	1116.28	0	0	0	0
3	21	30	2019-09-11 13:37:00	7	107.936	679.936	1397.55	6.29946	0	0	0	0	74.2688	91.3358	125.731	1229.8	0	0	0	0
4	31	40	2019-09-11 13:43:29	7	100.622	663.106	1302.86	6.59005	0	0	0	0	69.2367	89.0751	130.763	1286.53	0	0	0	0
5	41	50	2019-09-11 13:49:58	7	96.9697	644.899	1255.56	6.65052	0	0	0	0	66.7234	86.6293	133.277	1298.33	0	0	0	0
6	51	60	2019-09-11 13:56:28	7	89.0965	634.646	1153.62	7.12313	0	0	0	0	61.306	85.252	138.694	1390.6	0	0	0	0
7	61	70	2019-09-11 14:02:56	7	85.5091	623.951	1107.17	7.2969	0	0	0	0	58.8375	83.8154	141.162	1424.52	0	0	0	0
1	1	10	2019-09-11 13:24:01	8	164.841	504.22	2134.36	3.05883	0	0	0	0	100	100	100	1000	0	0	0	0
2	11	20	2019-09-11 13:30:31	8	140.758	532.075	1822.53	3.06964	0	0	0	0	85.39	85.6918	114.61	1003.53	0	0	0	0
3	21	30	2019-09-11 13:37:00	8	128.572	513.249	1664.75	3.21415	0	0	0	0	77.9976	81.9581	122.002	1050.78	0	0	0	0
4	31	40	2019-09-11 13:43:29	8	123.239	503.197	1595.7	3.27167	0	0	0	0	74.7624	79.9645	125.238	1069.58	0	0	0	0
5	41	50	2019-09-11 13:49:58	8	118.592	494.341	1535.53	3.32519	0	0	0	0	71.9434	78.2081	128.057	1087.08	0	0	0	0
6	51	60	2019-09-11 13:56:28	8	110.263	485.668	1427.68	3.49771	0	0	0	0	66.8906	76.4881	133.109	1143.48	0	0	0	0
7	61	70	2019-09-11 14:02:56	8	106.757	476.863	1382.29	3.53011	0	0	0	0	64.7635	74.7418	135.236	1154.07	0	0	0	0
1	1	10	2019-09-11 13:24:01	9	157.299	768.628	2036.71	3.67852	0	0	0	0	100	100	100	1000	0	0	0	0
2	11	20	2019-09-11 13:30:31	9	131.025	702.923	1696.51	4.60159	0	0	0	0	83.2965	104.199	116.704	1250.94	0	0	0	0
3	21	30	2019-09-11 13:37:00	9	121.684	708.845	1575.57	5.00348	0	0	0	0	77.3585	105.222	122.642	1360.19	0	0	0	0
4	31	40	2019-09-11 13:43:29	9	114.862	697.512	1487.24	5.20199	0	0	0	0	73.0215	103.264	126.979	1414.15	0	0	0	0
5	41	50	2019-09-11 13:49:58	9	110.439	686.184	1429.96	5.30777	0	0	0	0	70.2093	101.306	129.791	1442.91	0	0	0	0
6	51	60	2019-09-11 13:56:28	9	103.582	679.295	1341.18	5.59263	0	0	0	0	65.8502	100.115	134.15	1520.35	0	0	0	0
7	61	70	2019-09-11 14:02:56	9	100.024	675.343	1295.11	5.75205	0	0	0	0	63.5883	99.4324	136.412	1563.69	0	0	0	0
1	1	10	2019-09-11 13:24:01	10	158.76	565.4	2055.62	3.56135	0	0	0	0	100	100	100	1000	0	0	0	0
2	11	20	2019-09-11 13:30:31	10	134.044	566.547	1735.6	1.98851	0	0	0	0	84.4317	47.1432	115.568	558.358	0	0	0	0
3	21	30	2019-09-11 13:37:00	10	121.65	556.273	1575.13	2.10664	0	0	0	0	76.6253	45.326	123.375	591.528	0	0	0	0
4	31	40	2019-09-11 13:43:29	10	115.146	544.569	1490.91	2.12399	0	0	0	0	72.5283	43.2559	127.472	596.4	0	0	0	0
5	41	50	2019-09-11 13:49:58	10	110.563	537.304	1431.57	2.14632	0	0	0	0	69.6417	41.9709	130.358	602.67	0	0	0	0
6	51	60	2019-09-11 13:56:28	10	103.056	533.816	1334.37	2.26883	0	0	0	0	64.9131	41.3541	135.087	637.068	0	0	0	0
7	61	70	2019-09-11 14:02:56	10	100.244	529.482	1297.96	2.28924	0	0	0	0	63.1419	40.5876	136.858	642.8	0	0	0	0
1	1	10	2019-09-11 13:24:01	11	105.435	599.509	1365.17	5.68607	0	0	0	0	100	100	100	1000	0	0	0	0
2	11	20	2019-09-11 13:30:31	11	95.8699	566.639	1241.32	5.9105	0	0	0	0	90.9283	94.5173	109.072	1039.47	0	0	0	0
3	21	30	2019-09-11 13:37:00	11	92.9384	570.689	1203.37	6.14051	0	0	0	0	88.1479	95.1928	111.852	1079.92	0	0	0	0
4	31	40	2019-09-11 13:43:29	11	92.5523	556.322	1198.37	6.01089	0	0	0	0	87.7817	92.7963	112.218	1057.13	0	0	0	0
5	41	50	2019-09-11 13:49:58	11	91.4378	551.699	1183.94	6.0336	0	0	0	0	86.7246	92.0252	113.275	1061.12	0	0	0	0
6	51	60	2019-09-11 13:56:28	11	88.2403	538.599	1142.54	6.10377	0	0	0	0	83.692	89.84	116.308	1073.46	0	0	0	0
7	61	70	2019-09-11 14:02:56	11	85.6119	532.647	1108.5	6.22164	0	0	0	0	81.1991	88.8473	118.801	1094.19	0	0	0	0
1	1	10	2019-09-11 13:24:01	12	132.547	670.75	1716.22	5.06047	0	0	0	0	100	100	100	1000	0	0	0	0
2	11	20	2019-09-11 13:30:31	12	117.689	628.901	1523.83	5.34377	0	0	0	0	88.7901	93.7608	111.21	1055.98	0	0	0	0
3	21	30	2019-09-11 13:37:00	12	112.853	630.927	1461.22	5.59069	0	0	0	0	85.142	94.0629	114.858	1104.78	0	0	0	0
4	31	40	2019-09-11 13:43:29	12	109.205	622.758	1413.99	5.70263	0	0	0	0	82.3899	92.845	117.61	1126.9	0	0	0	0
5	41	50	2019-09-11 13:49:58	12	110.746	619.973	1433.94	5.59815	0	0	0	0	83.5523	92.4298	116.448	1106.25	0	0	0	0
6	51	60	2019-09-11 13:56:28	12	105.6	616.185	1367.31	5.8351	0	0	0	0	79.6697	91.865	120.33	1153.07	0	0	0	0
7	61	70	2019-09-11 14:02:56	12	103.745	613.718	1343.29	5.91564	0	0	0	0	78.2704	91.4973	121.73	1168.99	0	0	0	0
1	1	10	2019-09-11 13:24:01	13	0.170464	-8.8548	2.20717	-51.9452	0	0	0	0	100	100	100	1000	0	0	0	0
2	11	20	2019-09-11 13:30:31	13	-0.00732479	-5.37845	-0.0948413	734.281	0	0	0	0	-4.29697	60.7405	204.297	-14135.7	0	0	0	0
3	21	30	2019-09-11 13:37:00	13	-1.07688	17.7349	-13.9434	-16.4688	0	0	0	0	-631.732	-200.285	831.732	317.042	0	0	0	0
4	31	40	2019-09-11 13:43:29	13	-1.532	6.09805	-19.8364	-3.98045	0	0	0	0	-898.724	-68.8672	1098.72	76.6277	0	0	0	0
5	41	50	2019-09-11 13:49:58	13	1.75637	-6.0568	22.7415	-3.44847	0	0	0	0	1030.35	68.4014	1030.35	66.3866	0	0	0	0
6	51	60	2019-09-11 13:56:28	13	-1.81731	4.46738	-23.5306	-2.45823	0	0	0	0	-1066.1	-50.4515	1266.1	47.3235	0	0	0	0
7	61	70	2019-09-11 14:02:56	13	-0.872303	12.6438	-11.2946	-14.4947	0	0	0	0	-511.723	-142.791	711.723	279.039	0	0	0	0
1	1	10	2019-09-11 13:24:01	14	94.028	740.048	1217.47	7.87051	0	0	0	0	100	100	100	1000	0	0	0	0
2	11	20	2019-09-11 13:30:31	14	81.1404	684.048	1050.61	8.43042	0	0	0	0	86.2939	92.4329	113.706	1071.14	0	0	0	0
3	21	30	2019-09-11 13:37:00	14	78.6785	678.338	1018.73	8.62165	0	0	0	0	83.6756	91.6614	116.324	1095.44	0	0	0	0
4	31	40	2019-09-11 13:43:29	14	75.5654	669.789	978.421	8.8637	0	0	0	0	80.3648	90.5061	119.635	1126.19	0	0	0	0
5	41	50	2019-09-11 13:49:58	14	76.806	663.031	994.485	8.63253	0	0	0	0	81.6842	89.5929	118.316	1096.82	0	0	0	0
6	51	60	2019-09-11 13:56:28	14	73.1164	659.589	946.712	9.02107	0	0	0	0	77.7603	89.1278	122.24	1146.19	0	0	0	0
7	61	70	2019-09-11 14:02:56	14	71.3439	653.434	923.761	9.15894	0	0	0	0	75.8752	88.2962	124.125	1163.7	0	0	0	0
1	1	10	2019-09-11 13:24:01	15	96.3666	531.636	1247.75	5.51681	0	0	0	0	100	100	100	1000	0	0	0	0
2	11	20	2019-09-11 13:30:31	15	82.9328	644.706	1073.81	7.77384	0	0	0	0	86.0597	121.268	113.94	1409.12	0	0	0	0
3	21	30	2019-09-11 13:37:00	15	81.8999	622.051	1060.44	7.59526	0	0	0	0	84.9879	117.007	115.012	1376.75	0	0	0	0
4	31	40	2019-09-11 13:43:29	15	81.7916	606.254	1059.04	7.41218	0	0	0	0	84.8755	114.036	115.124	1343.56	0	0	0	0
5	41	50	2019-09-11 13:49:58	15	80.6443	598.102	1044.18	7.41655	0	0	0	0	83.6849	112.502	116.315	1344.35	0	0	0	0
6	51	60	2019-09-11 13:56:28	15	77.7914	592.685	1007.24	7.61891	0	0	0	0	80.7245	111.483	119.276	1381.04	0	0	0	0
7	61	70	2019-09-11 14:02:56	15	77.042	586.66	997.54	7.61481	0	0	0	0	79.9468	110.35	120.053	1380.29	0	0	0	0
1	1	10	2019-09-11 13:24:01	16	105.744	658.934	1369.17	6.23142	0	0	0	0	100	100	100	1000	0	0	0	0
2	11	20	2019-09-11 13:30:31	16	93.943	612.788	1216.37	6.52297	0	0	0	0	88.8403	92.9969	111.16	1046.79	0	0	0	0
3	21	30	2019-09-11 13:37:00	16	91.8805	610.8	1189.67	6.64777	0	0	0	0	86.8898	92.6952	113.11	1066.81	0	0	0	0
4	31	40	2019-09-11 13:43:29	16	90.027	605.27	1165.67	6.7232	0	0	0	0	85.137	91.856	114.863	1078.92	0	0	0	0
5	41	50	2019-09-11 13:49:58	16	90.1723	601.815	1167.55	6.67406	0	0	0	0	85.2744	91.3316	114.726	1071.03	0	0	0	0
6	51	60	2019-09-11 13:56:28	16	87.8869	602.247	1137.96	6.85253	0	0	0	0	83.1131	91.3972	116.887	1099.67	0	0	0	0
7	61	70	2019-09-11 14:02:56	16	84.6986	601.324	1096.68	7.09957	0	0	0	0	80.098	91.2571	119.902	1139.32	0	0	0	0
1	1	10	2019-09-11 13:24:01	17	116.58	711.385	1509.47	6.10214	0	0	0	0	100	100	100	1000	0	0	0	0
2	11	20	2019-09-11 13:30:31	17	96.2298	675.133	1245.98	7.01584	0	0	0	0	82.5443	94.9041	117.456	1149.73	0	0	0	0
3	21	30	2019-09-11 13:37:00	17	90.1317	671.641	1167.03	7.45177	0	0	0	0	77.3135	94.4131	122.687	1221.17	0	0	0	0
4	31	40	2019-09-11 13:43:29	17	86.563	656.19	1120.82	7.58049	0	0	0	0	74.2523	92.2413	125.748	1242.27	0	0	0	0
5	41	50	2019-09-11 13:49:58	17	84.6414	644.617	1095.94	7.61586	0	0	0	0	72.604	90.6144	127.396	1248.06	0	0	0	0
6	51	60	2019-09-11 13:56:28	17	80.292	633.962	1039.62	7.89571	0	0	0	0	68.8732	89.1166	131.127	1293.92	0	0	0	0
7	61	70	2019-09-11 14:02:56	17	77.9338	618.036	1009.09	7.93026	0	0	0	0	66.8504	86.8778	133.15	1299.59	0	0	0	0
1	1	10	2019-09-11 13:24:01	18	126.318	644.158	1635.57	5.09948	0	0	0	0	100	100	100	1000	0	0	0	0
2	11	20	2019-09-11 13:30:31	18	103.034	603.25	1334.08	5.85488	0	0	0	0	81.5667	93.6494	118.433	1148.13	0	0	0	0
3	21	30	2019-09-11 13:37:00	18	95.249	602.889	1233.28	6.32961	0	0	0	0	75.4039	93.5933	124.596	1241.23	0	0	0	0
4	31	40	2019-09-11 13:43:29	18	91.2764	591.978	1181.85	6.48555	0	0	0	0	72.259	91.8995	127.741	1271.81	0	0	0	0
5	41	50	2019-09-11 13:49:58	18	90.72	586.67	1174.64	6.46682	0	0	0	0	71.8185	91.0755	128.181	1268.13	0	0	0	0
6	51	60	2019-09-11 13:56:28	18	86.4032	581.891	1118.75	6.73461	0	0	0	0	68.4011	90.3337	131.599	1320.65	0	0	0	0
7	61	70	2019-09-11 14:02:56	18	84.2347	573.671	1090.67	6.81039	0	0	0	0	66.6844	89.0576	133.316	1335.51	0	0	0	0
1	1	10	2019-09-11 13:24:01	19	0.739276	-2.24827	9.57215	-3.04118	0	0	0	0	100	100	100	1000	0	0	0	0
2	11	20	2019-09-11 13:30:31	19	-1.83209	-8.19299	-23.7219	4.47193	0	0	0	0	-247.822	364.413	447.822	-1470.46	0	0	0	0
3	21	30	2019-09-11 13:37:00	19	-0.399104	-10.0563	-5.1676	25.1972	0	0	0	0	-53.9858	447.291	253.986	-8285.34	0	0	0	0
4	31	40	2019-09-11 13:43:29	19	-0.537823	-8.44654	-6.96374	15.705	0	0	0	0	-72.75	375.691	272.75	-5164.13	0	0	0	0
5	41	50	2019-09-11 13:49:58	19	-0.0899842	-12.577	-1.16512	139.769	0	0	0	0	-12.1719	559.408	212.172	-45958.8	0	0	0	0
6	51	60	2019-09-11 13:56:28	19	-0.364541	-9.58499	-4.72008	26.2933	0	0	0	0	-49.3106	426.328	249.311	-8645.76	0	0	0	0
7	61	70	2019-09-11 14:02:56	19	-1.99285	-9.36199	-25.8034	4.6978	0	0	0	0	-269.567	416.409	469.567	-1544.73	0	0	0	0
1	1	10	2019-09-11 13:24:01	20	129.656	670.621	1678.79	5.17229	0	0	0	0	100	100	100	1000	0	0	0	0
2	11	20	2019-09-11 13:30:31	20	111.229	657.666	1440.2	5.9127	0	0	0	0	85.7878	98.0682	114.212	1143.15	0	0	0	0
3	21	30	2019-09-11 13:37:00	20	95.6396	699.004	1238.34	7.30874	0	0	0	0	73.7638	104.232	126.236	1413.06	0	0	0	0
4	31	40	2019-09-11 13:43:29	20	89.621	681.499	1160.41	7.60423	0	0	0	0	69.1219	101.622	130.878	1470.19	0	0	0	0
5	41	50	2019-09-11 13:49:58	20	88.8006	677.927	1149.79	7.63426	0	0	0	0	68.4891	101.089	131.511	1475.99	0	0	0	0
6	51	60	2019-09-11 13:56:28	20	83.5997	663.731	1082.45	7.9394	0	0	0	0	64.4778	98.9726	135.522	1534.99	0	0	0	0
7	61	70	2019-09-11 14:02:56	20	80.5117	657.488	1042.47	8.16636	0	0	0	0	62.0962	98.0416	137.904	1578.87	0	0	0	0
1	1	10	2019-09-11 13:24:01	21	110.349	704.128	1428.8	6.38092	0	0	0	0	100	100	100	1000	0	0	0	0
2	11	20	2019-09-11 13:30:31	21	95.2249	664.296	1232.97	6.97607	0	0	0	0	86.2943	94.343	113.706	1093.27	0	0	0	0
3	21	30	2019-09-11 13:37:00	21	89.3231	670.142	1156.56	7.50245	0	0	0	0	80.946	95.1733	119.054	1175.76	0	0	0	0
4	31	40	2019-09-11 13:43:29	21	87.0625	678.311	1127.29	7.79108	0	0	0	0	78.8974	96.3334	121.103	1221	0	0	0	0
5	41	50	2019-09-11 13:49:58	21	85.2225	676.443	1103.46	7.93737	0	0	0	0	77.23	96.0681	122.77	1243.92	0	0	0	0
6	51	60	2019-09-11 13:56:28	21	79.8265	673.51	1033.59	8.43718	0	0	0	0	72.34	95.6516	127.66	1322.25	0	0	0	0
7	61	70	2019-09-11 14:02:56	21	78.3864	669.458	1014.95	8.54049	0	0	0	0	71.035	95.0761	128.965	1338.44	0	0	0	0
1	1	10	2019-09-11 13:24:01	22	155.744	574.197	2016.57	3.6868	0	0	0	0	100	100	100	1000	0	0	0	0
2	11	20	2019-09-11 13:30:31	22	132.547	547.568	1716.22	4.13112	0	0	0	0	85.1059	95.3625	114.894	1120.52	0	0	0	0
3	21	30	2019-09-11 13:37:00	22	128.288	549.11	1661.07	4.2803	0	0	0	0	82.371	95.6311	117.629	1160.98	0	0	0	0
4	31	40	2019-09-11 13:43:29	22	125.32	542.17	1622.64	4.32629	0	0	0	0	80.4654	94.4224	119.535	1173.45	0	0	0	0
5	41	50	2019-09-11 13:49:58	22	122.246	545.626	1582.84	4.46334	0	0	0	0	78.4916	95.0242	121.508	1210.63	0	0	0	0
6	51	60	2019-09-11 13:56:28	22	114.872	545.579	1487.36	4.74946	0	0	0	0	73.7569	95.0161	126.243	1288.23	0	0	0	0
7	61	70	2019-09-11 14:02:56	22	110.659	540.677	1432.81	4.88597	0	0	0	0	71.0519	94.1624	128.948	1325.26	0	0	0	0
1	1	10	2019-09-11 13:24:01	23	98.3249	638.208	1273.11	6.49081	0	0	0	0	100	100	100	1000	0	0	0	0
2	11	20	2019-09-11 13:30:31	23	91.9163	618.102	1190.13	6.72462	0	0	0	0	93.4822	96.8496	106.518	1036.02	0	0	0	0
3	21	30	2019-09-11 13:37:00	23	82.4927	638.326	1068.12	7.73797	0	0	0	0	83.8981	100.019	116.102	1192.14	0	0	0	0
4	31	40	2019-09-11 13:43:29	23	75.0061	650.366	971.18	8.67084	0	0	0	0	76.284	101.905	123.716	1335.87	0	0	0	0
5	41	50	2019-09-11 13:49:58	23	70.1851	647.021	908.757	9.21878	0	0	0	0	71.3808	101.381	128.619	1420.28	0	0	0	0
6	51	60	2019-09-11 13:56:28	23	64.9764	645.999	841.314	9.94205	0	0	0	0	66.0834	101.221	133.917	1531.71	0	0	0	0
7	61	70	2019-09-11 14:02:56	23	60.663	643.136	785.465	10.6018	0	0	0	0	61.6965	100.772	138.303	1633.35	0	0	0	0
1	1	10	2019-09-11 13:24:01	24	0	0	0	0	0	0	0	0	100	100	100	0	100	100	100	0
2	11	20	2019-09-11 13:30:31	24	0	0	0	0	0	0	0	0	100	100	100	0	100	100	100	0
3	21	30	2019-09-11 13:37:00	24	0	0	0	0	0	0	0	0	100	100	100	0	100	100	100	0
4	31	40	2019-09-11 13:43:29	24	0	0	0	0	0	0	0	0	100	100	100	0	100	100	100	0
5	41	50	2019-09-11 13:49:58	24	0	0	0	0	0	0	0	0	100	100	100	0	100	100	100	0
6	51	60	2019-09-11 13:56:28	24	0	0	0	0	0	0	0	0	100	100	100	0	100	100	100	0
7	61	70	2019-09-11 14:02:56	24	0	0	0	0	0	0	0	0	100	100	100	0	100	100	100	0

## Sheet: Raw data plate 2 p2
							Back. Cor.	SH2 NB	SH2 NB	SH2 NPA	SH2 NPA	CLP2 NB
							SH2 PB	SH2 PB	SH2 PP	SH2 PP	CLP2 NP	CLP2 NB
							EMPTY	CLP2 PB	CLP2 PB	CLP2 PB	CLP2 NP	CLP2 NB
							EMPTY	CLP2 PP	CLP2 PP	CLP2 PP	CLP2 NP	Back. Cor.
							T1	T2	T3	T4	T5	T6	T7			Gemiddelden
				Protein (mg/ml)	Protein/ 50 µl	Well
						1	B	B	B	B	B	B	B			SH NaCl PA	1214.14	1161.04	1143.22	1115.85	1059.59	1047.69	1037.06
1	SH	NaCl	bsa	12.5585	0.627924	2	447.334	480.013	474.523	470.546	467.039	466.176	462.633
							712.401	764.444	755.701	749.367	743.782	742.408	736.765			SH Pema PA	1558.3	1497.41	1488.04	1460.14	1438.73	1427.07	1416.98
1	SH	NaCl	bsa	12.6335	0.631675	3	493.271	492.694	534.956	523.695	513.854	505.973	497.952
							780.895	779.981	846.885	829.058	813.479	801.003	788.305			CLP NaCl PA	915.462	869.297	880.409	873.146	866.637	857.094	848.689
1	SH	NaCl	pa	10.4813	0.524066	4	619.309	593.644	585.53	572.075	524.638	517.314	509.301
							1181.74	1132.77	1117.28	1091.61	1001.09	987.116	971.826			CLP Pema PA	1211.51	1161.94	1191.28	1180.93	1180.02	1169.72	1160.23
1	SH	NaCl	pa	11.8012	0.59006	5	735.54	701.769	689.871	672.727	659.743	653.943	650.421
							1246.55	1189.32	1169.15	1140.1	1118.1	1108.26	1102.3
1	CLP	NaCl	bsa	14.6033	0.730165	6	648.092	618.617	616.354	607.568	601.646	597.305	595.96
							887.596	847.228	844.13	832.097	823.986	818.041	816.199
1	SH	Pema	bsa	14.7996	0.739982	7	644.436	693.328	679.936	663.106	644.899	634.646	623.951
							870.88	936.952	918.855	896.111	871.506	857.651	843.198
1	SH	Pema	bsa	11.5262	0.576312	8	504.22	532.075	513.249	503.197	494.341	485.668	476.863
							874.907	923.241	890.574	873.132	857.765	842.716	827.438
1	SH	Pema	pa	10.5024	0.525119	9	768.628	702.923	708.845	697.512	686.184	679.295	675.343
							1463.72	1338.6	1349.88	1328.29	1306.72	1293.6	1286.08
1	SH	Pema	pa	6.8414	0.34207	10	565.4	566.547	556.273	544.569	537.304	533.816	529.482
							1652.88	1656.23	1626.2	1591.98	1570.74	1560.55	1547.88
1	CLP	NaCl	pa	12.9858	0.649291	11	599.509	566.639	570.689	556.322	551.699	538.599	532.647
							923.327	872.704	878.941	856.813	849.694	829.518	820.351
1	CLP	NaCl	bsa	15.6792	0.783959	12	670.75	628.901	630.927	622.758	619.973	616.185	613.718
						13	855.594	802.212	804.796	794.376	790.823	785.991	782.845
1	CLP	Pema	bsa	15.721	0.786048	14	740.048	684.048	678.338	669.789	663.031	659.589	653.434
							941.48	870.237	862.973	852.097	843.499	839.12	831.291
1	CLP	Pema	bsa	12.0025	0.600123	15	531.636	644.706	622.051	606.254	598.102	592.685	586.66
							885.879	1074.29	1036.54	1010.22	996.633	987.607	977.567
1	CLP	Pema	bsa	14.6213	0.731065	16	658.934	612.788	610.8	605.27	601.815	602.247	601.324
							901.334	838.213	835.493	827.929	823.203	823.794	822.531
1	CLP	NaCl	pa	13.5453	0.677266	17	644.158	603.25	602.889	591.978	586.67	581.891	573.671
							951.115	890.714	890.181	874.07	866.233	859.177	847.04
1	CLP	NaCl	bsa	14.7718	0.738588	18	711.385	675.133	671.641	656.19	644.617	633.962	618.036
						19	963.168	914.086	909.357	888.438	872.769	858.343	836.78
1	CLP	Pema	pa	11.1075	0.555374	20	670.621	657.666	699.004	681.499	677.927	663.731	657.488
							1207.51	1184.19	1258.62	1227.1	1220.67	1195.11	1183.86
1	CLP	Pema	pa	11.1895	0.559473	21	704.128	664.296	670.142	678.311	676.443	673.51	669.458
							1258.56	1187.36	1197.81	1212.41	1209.07	1203.83	1196.59
1	CLP	Pema	pa	9.82835	0.491418	22	574.197	547.568	549.11	542.17	545.626	545.579	540.677
							1168.45	1114.26	1117.4	1103.28	1110.31	1110.22	1100.24
1	CLP	NaCl	pa	14.6388	0.731938	23	638.208	618.102	638.326	650.366	647.021	645.999	643.136
							871.943	844.473	872.104	888.554	883.983	882.587	878.675
						24	b	b	b	b	b	b	b

## Sheet: Raw data plate 3
Num Rates:	7	pH:	Average:	3	Offset:	3	Delta (mPh):	500	Method:	Line Fit
Volume:	16.6	O2:	Average:	3	Offset:	1	Delta (mmHg):	50	Method:	Fix Delta
		Ppr:			Offset:	3			Method:	Variable BC	Buffer Capacity	7.8000e-004
If a rate is written in RED, it is because a level lower than the minimum threshold was used.
O2 min. Level:	10
Rate	Tick1	Tick2	Time	Well	ECAR (mpH/min)	OCR (pMoles/min)	PPR (pMoles/min)	OCR/ECAR	ECAR (Norm.)(mpH/min)	OCR (Norm.)(pMoles/min)	PPR (Norm.)(pMoles/min)	OCR/ECAR (Norm.)	ECAR (% Base Line)(mpH/min)	OCR (% Base Line)(pMoles/min)	PPR (% Base Line)(pMoles/min)	OCR/ECAR (% Base Line)	ECAR (Norm. & % Base Line)(mpH/min)	OCR (Norm. & % Base Line)(pMoles/min)	PPR (Norm. & % Base Line)(pMoles/min)	OCR/ECAR (Norm. & % Base Line)
1	1	10	2019-09-11 15:03:06	1	0	0	0	0	0	0	0	0	100	100	100	0	100	100	100	0
2	11	20	2019-09-11 15:09:35	1	0	0	0	0	0	0	0	0	100	100	100	0	100	100	100	0
3	21	30	2019-09-11 15:16:03	1	0	0	0	0	0	0	0	0	100	100	100	0	100	100	100	0
4	31	40	2019-09-11 15:22:33	1	0	0	0	0	0	0	0	0	100	100	100	0	100	100	100	0
5	41	50	2019-09-11 15:29:03	1	0	0	0	0	0	0	0	0	100	100	100	0	100	100	100	0
6	51	60	2019-09-11 15:35:32	1	0	0	0	0	0	0	0	0	100	100	100	0	100	100	100	0
7	61	70	2019-09-11 15:42:00	1	0	0	0	0	0	0	0	0	100	100	100	0	100	100	100	0
1	1	10	2019-09-11 15:03:06	2	125.124	610.859	1620.1	4.88204	0	0	0	0	100	100	100	1000	0	0	0	0
2	11	20	2019-09-11 15:09:35	2	124.229	619.56	1608.52	4.98723	0	0	0	0	99.2853	101.424	100.715	1021.55	0	0	0	0
3	21	30	2019-09-11 15:16:03	2	119.177	599.77	1543.1	5.03262	0	0	0	0	95.247	98.1846	104.753	1030.84	0	0	0	0
4	31	40	2019-09-11 15:22:33	2	116.307	577.789	1505.95	4.96778	0	0	0	0	92.954	94.5863	107.046	1017.56	0	0	0	0
5	41	50	2019-09-11 15:29:03	2	113.527	557.908	1469.95	4.91431	0	0	0	0	90.7322	91.3317	109.268	1006.61	0	0	0	0
6	51	60	2019-09-11 15:35:32	2	111.017	542.167	1437.45	4.88361	0	0	0	0	88.7262	88.7548	111.274	1000.32	0	0	0	0
7	61	70	2019-09-11 15:42:00	2	108.886	533.82	1409.86	4.90255	0	0	0	0	87.0229	87.3884	112.977	1004.2	0	0	0	0
1	1	10	2019-09-11 15:03:06	3	127.652	645.062	1652.83	5.05331	0	0	0	0	100	100	100	1000	0	0	0	0
2	11	20	2019-09-11 15:09:35	3	132.926	658.577	1721.13	4.95447	0	0	0	0	104.132	102.095	104.132	980.44	0	0	0	0
3	21	30	2019-09-11 15:16:03	3	130.916	653.089	1695.09	4.98863	0	0	0	0	102.557	101.244	102.557	987.2	0	0	0	0
4	31	40	2019-09-11 15:22:33	3	129.742	644.896	1679.89	4.97062	0	0	0	0	101.637	99.9743	101.637	983.638	0	0	0	0
5	41	50	2019-09-11 15:29:03	3	127.968	624.795	1656.93	4.88244	0	0	0	0	100.248	96.858	100.248	966.187	0	0	0	0
6	51	60	2019-09-11 15:35:32	3	126.841	611.628	1642.34	4.822	0	0	0	0	99.3652	94.8169	100.635	954.226	0	0	0	0
7	61	70	2019-09-11 15:42:00	3	124.854	611.424	1616.61	4.8971	0	0	0	0	97.8087	94.7853	102.191	969.088	0	0	0	0
1	1	10	2019-09-11 15:03:06	4	104.895	682.733	1358.17	6.50876	0	0	0	0	100	100	100	1000	0	0	0	0
2	11	20	2019-09-11 15:09:35	4	108.281	675.962	1402.02	6.24266	0	0	0	0	103.229	99.0082	103.229	959.117	0	0	0	0
3	21	30	2019-09-11 15:16:03	4	103.102	664.106	1334.96	6.44125	0	0	0	0	98.2911	97.2716	101.709	989.628	0	0	0	0
4	31	40	2019-09-11 15:22:33	4	97.4604	649.418	1261.92	6.6634	0	0	0	0	92.9128	95.1203	107.087	1023.76	0	0	0	0
5	41	50	2019-09-11 15:29:03	4	95.5987	630.366	1237.81	6.59388	0	0	0	0	91.1379	92.3298	108.862	1013.08	0	0	0	0
6	51	60	2019-09-11 15:35:32	4	91.6607	616.667	1186.82	6.72772	0	0	0	0	87.3836	90.3233	112.616	1033.64	0	0	0	0
7	61	70	2019-09-11 15:42:00	4	88.7409	609.397	1149.02	6.86715	0	0	0	0	84.6001	89.2584	115.4	1055.06	0	0	0	0
1	1	10	2019-09-11 15:03:06	5	101.389	557.241	1312.78	5.49608	0	0	0	0	100	100	100	1000	0	0	0	0
2	11	20	2019-09-11 15:09:35	5	127.991	582.982	1657.23	4.55487	0	0	0	0	126.238	104.619	126.238	828.748	0	0	0	0
3	21	30	2019-09-11 15:16:03	5	127.583	578.883	1651.95	4.53729	0	0	0	0	125.836	103.884	125.836	825.55	0	0	0	0
4	31	40	2019-09-11 15:22:33	5	128.72	575.746	1666.67	4.47285	0	0	0	0	126.957	103.321	126.957	813.825	0	0	0	0
5	41	50	2019-09-11 15:29:03	5	125.926	566.524	1630.49	4.49887	0	0	0	0	124.201	101.666	124.201	818.559	0	0	0	0
6	51	60	2019-09-11 15:35:32	5	122.453	561.968	1585.52	4.58925	0	0	0	0	120.776	100.848	120.776	835.004	0	0	0	0
7	61	70	2019-09-11 15:42:00	5	118.555	562.908	1535.06	4.74806	0	0	0	0	116.932	101.017	116.932	863.898	0	0	0	0
1	1	10	2019-09-11 15:03:06	6	69.1971	560.406	895.964	8.09868	0	0	0	0	100	100	100	1000	0	0	0	0
2	11	20	2019-09-11 15:09:35	6	81.9202	502.015	1060.7	4.90741	0	0	0	0	118.387	71.7365	118.387	605.951	0	0	0	0
3	21	30	2019-09-11 15:16:03	6	85.5142	503.399	1107.24	4.71734	0	0	0	0	123.581	71.9835	123.581	582.482	0	0	0	0
4	31	40	2019-09-11 15:22:33	6	88.3836	467.848	1144.39	4.16195	0	0	0	0	127.727	65.6395	127.727	513.904	0	0	0	0
5	41	50	2019-09-11 15:29:03	6	81.1801	462.162	1051.12	4.46121	0	0	0	0	117.317	64.625	117.317	550.857	0	0	0	0
6	51	60	2019-09-11 15:35:32	6	75.2892	444.65	974.844	4.57768	0	0	0	0	108.804	61.5001	108.804	565.238	0	0	0	0
7	61	70	2019-09-11 15:42:00	6	72.8827	442.807	943.685	4.70354	0	0	0	0	105.326	61.1712	105.326	580.779	0	0	0	0
1	1	10	2019-09-11 15:03:06	7	116.367	730.979	1506.71	6.28169	0	0	0	0	100	100	100	1000	0	0	0	0
2	11	20	2019-09-11 15:09:35	7	119.541	696.652	1547.82	5.82773	0	0	0	0	102.728	95.304	102.728	927.732	0	0	0	0
3	21	30	2019-09-11 15:16:03	7	115.554	684.123	1496.2	5.92035	0	0	0	0	99.3022	93.59	100.698	942.477	0	0	0	0
4	31	40	2019-09-11 15:22:33	7	112.807	668.633	1460.63	5.92722	0	0	0	0	96.9413	91.471	103.059	943.571	0	0	0	0
5	41	50	2019-09-11 15:29:03	7	105.978	655.467	1372.2	6.18493	0	0	0	0	91.0726	89.6697	108.927	984.596	0	0	0	0
6	51	60	2019-09-11 15:35:32	7	102.76	640.36	1330.54	6.23159	0	0	0	0	88.3074	87.6032	111.693	992.025	0	0	0	0
7	61	70	2019-09-11 15:42:00	7	100.347	637.7	1299.29	6.35497	0	0	0	0	86.2332	87.2392	113.767	1011.67	0	0	0	0
1	1	10	2019-09-11 15:03:06	8	150.591	563.944	1949.85	3.74487	0	0	0	0	100	100	100	1000	0	0	0	0
2	11	20	2019-09-11 15:09:35	8	123.954	655.178	1604.95	5.28567	0	0	0	0	82.3116	116.178	117.688	1411.44	0	0	0	0
3	21	30	2019-09-11 15:16:03	8	115.624	631.378	1497.1	5.4606	0	0	0	0	76.7804	111.958	123.22	1458.15	0	0	0	0
4	31	40	2019-09-11 15:22:33	8	113.509	600.619	1469.72	5.29136	0	0	0	0	75.376	106.503	124.624	1412.96	0	0	0	0
5	41	50	2019-09-11 15:29:03	8	109.5	579.755	1417.81	5.29456	0	0	0	0	72.7136	102.804	127.286	1413.82	0	0	0	0
6	51	60	2019-09-11 15:35:32	8	109.477	562.414	1417.5	5.1373	0	0	0	0	72.6981	99.7288	127.302	1371.82	0	0	0	0
7	61	70	2019-09-11 15:42:00	8	106.578	552.064	1379.97	5.17991	0	0	0	0	70.7731	97.8934	129.227	1383.2	0	0	0	0
1	1	10	2019-09-11 15:03:06	9	105.159	569.604	1361.6	5.4166	0	0	0	0	100	100	100	1000	0	0	0	0
2	11	20	2019-09-11 15:09:35	9	103.809	555.608	1344.12	5.35221	0	0	0	0	98.7164	97.5429	101.284	988.113	0	0	0	0
3	21	30	2019-09-11 15:16:03	9	101.435	546.935	1313.38	5.39197	0	0	0	0	96.4587	96.0202	103.541	995.454	0	0	0	0
4	31	40	2019-09-11 15:22:33	9	97.2693	533.998	1259.44	5.4899	0	0	0	0	92.4974	93.7491	107.503	1013.53	0	0	0	0
5	41	50	2019-09-11 15:29:03	9	93.9339	524.475	1216.26	5.58345	0	0	0	0	89.3256	92.0772	110.674	1030.8	0	0	0	0
6	51	60	2019-09-11 15:35:32	9	93.3805	512.389	1209.09	5.48711	0	0	0	0	88.7993	89.9554	111.201	1013.02	0	0	0	0
7	61	70	2019-09-11 15:42:00	9	92.4768	512.333	1197.39	5.54013	0	0	0	0	87.9399	89.9456	112.06	1022.81	0	0	0	0
1	1	10	2019-09-11 15:03:06	10	127.019	574.659	1644.64	4.52421	0	0	0	0	100	100	100	1000	0	0	0	0
2	11	20	2019-09-11 15:09:35	10	123.824	557.597	1603.27	4.50315	0	0	0	0	97.4845	97.0309	102.515	995.347	0	0	0	0
3	21	30	2019-09-11 15:16:03	10	120.428	546.721	1559.3	4.53981	0	0	0	0	94.8112	95.1382	105.189	1003.45	0	0	0	0
4	31	40	2019-09-11 15:22:33	10	115.233	534.23	1492.04	4.63607	0	0	0	0	90.7214	92.9646	109.279	1024.73	0	0	0	0
5	41	50	2019-09-11 15:29:03	10	108.623	521.011	1406.45	4.79651	0	0	0	0	85.5173	90.6644	114.483	1060.19	0	0	0	0
6	51	60	2019-09-11 15:35:32	10	106.347	507.751	1376.99	4.77445	0	0	0	0	83.7257	88.3569	116.274	1055.31	0	0	0	0
7	61	70	2019-09-11 15:42:00	10	105.162	498.692	1361.63	4.74214	0	0	0	0	82.7922	86.7804	117.208	1048.17	0	0	0	0
1	1	10	2019-09-11 15:03:06	11	85.8119	648.747	1111.09	7.56011	0	0	0	0	100	100	100	1000	0	0	0	0
2	11	20	2019-09-11 15:09:35	11	84.956	639.265	1100.01	7.52467	0	0	0	0	99.0025	98.5384	100.997	995.312	0	0	0	0
3	21	30	2019-09-11 15:16:03	11	86.5098	635.242	1120.13	7.34301	0	0	0	0	100.813	97.9182	100.813	971.284	0	0	0	0
4	31	40	2019-09-11 15:22:33	11	84.1197	621.199	1089.18	7.38471	0	0	0	0	98.0279	95.7536	101.972	976.799	0	0	0	0
5	41	50	2019-09-11 15:29:03	11	83.5873	616.959	1082.29	7.38101	0	0	0	0	97.4075	95.1	102.592	976.31	0	0	0	0
6	51	60	2019-09-11 15:35:32	11	83.3889	608.493	1079.72	7.29705	0	0	0	0	97.1764	93.7951	102.824	965.204	0	0	0	0
7	61	70	2019-09-11 15:42:00	11	83.7205	605.478	1084.01	7.23214	0	0	0	0	97.5628	93.3303	102.437	956.618	0	0	0	0
1	1	10	2019-09-11 15:03:06	12	71.3656	566.211	924.042	7.93394	0	0	0	0	100	100	100	1000	0	0	0	0
2	11	20	2019-09-11 15:09:35	12	77.9658	556.598	1009.5	7.13901	0	0	0	0	109.248	98.3023	109.248	899.806	0	0	0	0
3	21	30	2019-09-11 15:16:03	12	76.7704	522.529	994.023	6.80638	0	0	0	0	107.573	92.2851	107.573	857.881	0	0	0	0
4	31	40	2019-09-11 15:22:33	12	73.7342	514.839	954.71	6.98236	0	0	0	0	103.319	90.927	103.319	880.061	0	0	0	0
5	41	50	2019-09-11 15:29:03	12	72.154	503.082	934.251	6.97233	0	0	0	0	101.105	88.8506	101.105	878.798	0	0	0	0
6	51	60	2019-09-11 15:35:32	12	72.4354	493.741	937.894	6.81629	0	0	0	0	101.499	87.2009	101.499	859.13	0	0	0	0
7	61	70	2019-09-11 15:42:00	12	73.3714	492.85	950.013	6.71719	0	0	0	0	102.811	87.0436	102.811	846.64	0	0	0	0
1	1	10	2019-09-11 15:03:06	13	-1.18904	8.9346	-15.3957	-7.5141	0	0	0	0	100	100	100	1000	0	0	0	0
2	11	20	2019-09-11 15:09:35	13	0.309909	-9.12039	4.0127	-29.4293	0	0	0	0	-26.0637	-102.08	226.064	3916.54	0	0	0	0
3	21	30	2019-09-11 15:16:03	13	-0.0083758	18.3047	-0.10845	-2185.42	0	0	0	0	0.704415	204.874	199.296	290843	0	0	0	0
4	31	40	2019-09-11 15:22:33	13	-1.9521	16.1455	-25.2758	-8.27082	0	0	0	0	164.174	180.708	164.174	1100.71	0	0	0	0
5	41	50	2019-09-11 15:29:03	13	-2.03396	9.83537	-26.3358	-4.83557	0	0	0	0	171.059	110.082	171.059	643.533	0	0	0	0
6	51	60	2019-09-11 15:35:32	13	-1.02857	9.64612	-13.318	-9.37815	0	0	0	0	86.5043	107.964	113.496	1248.07	0	0	0	0
7	61	70	2019-09-11 15:42:00	13	-0.17898	12.9999	-2.31743	-72.6335	0	0	0	0	15.0524	145.501	184.948	9666.29	0	0	0	0
1	1	10	2019-09-11 15:03:06	14	67.3758	635.627	872.382	9.43406	0	0	0	0	100	100	100	1000	0	0	0	0
2	11	20	2019-09-11 15:09:35	14	61.7629	642.385	799.706	10.4008	0	0	0	0	91.6692	101.063	108.331	1102.48	0	0	0	0
3	21	30	2019-09-11 15:16:03	14	55.9532	628.096	724.482	11.2254	0	0	0	0	83.0464	98.8152	116.954	1189.88	0	0	0	0
4	31	40	2019-09-11 15:22:33	14	55.4905	613.187	718.491	11.0503	0	0	0	0	82.3596	96.4696	117.64	1171.32	0	0	0	0
5	41	50	2019-09-11 15:29:03	14	52.9624	588.55	685.757	11.1126	0	0	0	0	78.6074	92.5936	121.393	1177.92	0	0	0	0
6	51	60	2019-09-11 15:35:32	14	53.5053	579.466	692.787	10.8301	0	0	0	0	79.4133	91.1644	120.587	1147.97	0	0	0	0
7	61	70	2019-09-11 15:42:00	14	55.3122	573.644	716.183	10.371	0	0	0	0	82.0951	90.2485	117.905	1099.32	0	0	0	0
1	1	10	2019-09-11 15:03:06	15	81.4299	724.085	1054.35	8.89212	0	0	0	0	100	100	100	1000	0	0	0	0
2	11	20	2019-09-11 15:09:35	15	78.3313	681.961	1014.23	8.7061	0	0	0	0	96.1948	94.1824	103.805	979.08	0	0	0	0
3	21	30	2019-09-11 15:16:03	15	75.0029	672.901	971.138	8.97166	0	0	0	0	92.1073	92.9312	107.893	1008.94	0	0	0	0
4	31	40	2019-09-11 15:22:33	15	72.0045	661.014	932.314	9.18018	0	0	0	0	88.4251	91.2896	111.575	1032.39	0	0	0	0
5	41	50	2019-09-11 15:29:03	15	69.9956	645.159	906.303	9.21713	0	0	0	0	85.9581	89.0999	114.042	1036.55	0	0	0	0
6	51	60	2019-09-11 15:35:32	15	70.581	638.521	913.883	9.04664	0	0	0	0	86.6771	88.1832	113.323	1017.38	0	0	0	0
7	61	70	2019-09-11 15:42:00	15	70.883	631.863	917.793	8.91417	0	0	0	0	87.0478	87.2637	112.952	1002.48	0	0	0	0
1	1	10	2019-09-11 15:03:06	16	91.7066	667.048	1187.42	7.27371	0	0	0	0	100	100	100	1000	0	0	0	0
2	11	20	2019-09-11 15:09:35	16	89.055	640.615	1153.08	7.19348	0	0	0	0	97.1086	96.0374	102.891	988.969	0	0	0	0
3	21	30	2019-09-11 15:16:03	16	86.6177	640.329	1121.53	7.39258	0	0	0	0	94.4509	95.9945	105.549	1016.34	0	0	0	0
4	31	40	2019-09-11 15:22:33	16	84.5423	633.976	1094.65	7.49893	0	0	0	0	92.1877	95.0421	107.812	1030.96	0	0	0	0
5	41	50	2019-09-11 15:29:03	16	83.6456	622.639	1083.04	7.44378	0	0	0	0	91.21	93.3425	108.79	1023.38	0	0	0	0
6	51	60	2019-09-11 15:35:32	16	84.7706	618.45	1097.61	7.29557	0	0	0	0	92.4368	92.7146	107.563	1003.01	0	0	0	0
7	61	70	2019-09-11 15:42:00	16	84.2859	613.918	1091.33	7.28376	0	0	0	0	91.9082	92.0351	108.092	1001.38	0	0	0	0
1	1	10	2019-09-11 15:03:06	17	58.3908	624.296	756.045	10.6917	0	0	0	0	100	100	100	1000	0	0	0	0
2	11	20	2019-09-11 15:09:35	17	55.6693	650.964	720.806	11.6934	0	0	0	0	95.3391	104.272	104.661	1093.69	0	0	0	0
3	21	30	2019-09-11 15:16:03	17	55.4583	644.562	718.074	11.6225	0	0	0	0	94.9777	103.246	105.022	1087.06	0	0	0	0
4	31	40	2019-09-11 15:22:33	17	51.6863	637.601	669.235	12.336	0	0	0	0	88.5179	102.131	111.482	1153.79	0	0	0	0
5	41	50	2019-09-11 15:29:03	17	49.418	622.14	639.865	12.5893	0	0	0	0	84.6332	99.6547	115.367	1177.49	0	0	0	0
6	51	60	2019-09-11 15:35:32	17	50.641	615.708	655.7	12.1583	0	0	0	0	86.7277	98.6245	113.272	1137.17	0	0	0	0
7	61	70	2019-09-11 15:42:00	17	49.9902	609.578	647.273	12.1939	0	0	0	0	85.6131	97.6426	114.387	1140.51	0	0	0	0
1	1	10	2019-09-11 15:03:06	18	108.177	691.448	1400.67	6.39182	0	0	0	0	100	100	100	1000	0	0	0	0
2	11	20	2019-09-11 15:09:35	18	98.5843	661.58	1276.47	6.7108	0	0	0	0	91.1325	95.6803	108.867	1049.9	0	0	0	0
3	21	30	2019-09-11 15:16:03	18	93.1562	658.561	1206.19	7.06943	0	0	0	0	86.1147	95.2438	113.885	1106.01	0	0	0	0
4	31	40	2019-09-11 15:22:33	18	88.267	653.11	1142.88	7.39925	0	0	0	0	81.5951	94.4554	118.405	1157.61	0	0	0	0
5	41	50	2019-09-11 15:29:03	18	86.6521	640.632	1121.97	7.39314	0	0	0	0	80.1023	92.6508	119.898	1156.66	0	0	0	0
6	51	60	2019-09-11 15:35:32	18	85.0556	631.455	1101.3	7.42402	0	0	0	0	78.6264	91.3235	121.374	1161.49	0	0	0	0
7	61	70	2019-09-11 15:42:00	18	83.6779	628.618	1083.46	7.51235	0	0	0	0	77.3528	90.9132	122.647	1175.31	0	0	0	0
1	1	10	2019-09-11 15:03:06	19	-0.988777	2.59726	-12.8027	-2.62674	0	0	0	0	100	100	100	1000	0	0	0	0
2	11	20	2019-09-11 15:09:35	19	1.85945	-14.1717	24.0762	-7.62143	0	0	0	0	-188.056	-545.64	388.056	2901.48	0	0	0	0
3	21	30	2019-09-11 15:16:03	19	-0.013302	-13.1876	-0.172235	991.397	0	0	0	0	1.3453	-507.75	198.655	-377425	0	0	0	0
4	31	40	2019-09-11 15:22:33	19	-1.68223	-10.6805	-21.7815	6.34902	0	0	0	0	170.132	-411.222	170.132	-2417.07	0	0	0	0
5	41	50	2019-09-11 15:29:03	19	-1.78718	-9.96419	-23.1404	5.57537	0	0	0	0	180.747	-383.642	180.747	-2122.54	0	0	0	0
6	51	60	2019-09-11 15:35:32	19	0.670901	-2.27469	8.68683	-3.3905	0	0	0	0	-67.8516	-87.5805	267.852	1290.76	0	0	0	0
7	61	70	2019-09-11 15:42:00	19	1.18401	-8.08575	15.3305	-6.82914	0	0	0	0	-119.745	-311.318	319.745	2599.85	0	0	0	0
1	1	10	2019-09-11 15:03:06	20	55.578	489.79	719.625	8.81265	0	0	0	0	100	100	100	1000	0	0	0	0
2	11	20	2019-09-11 15:09:35	20	59.159	511.152	765.991	8.6403	0	0	0	0	106.443	104.361	106.443	980.443	0	0	0	0
3	21	30	2019-09-11 15:16:03	20	54.3928	497.514	704.279	9.14667	0	0	0	0	97.8675	101.577	102.132	1037.9	0	0	0	0
4	31	40	2019-09-11 15:22:33	20	52.5189	508.198	680.014	9.67648	0	0	0	0	94.4957	103.758	105.504	1098.02	0	0	0	0
5	41	50	2019-09-11 15:29:03	20	48.779	489.521	631.59	10.0355	0	0	0	0	87.7666	99.9451	112.233	1138.76	0	0	0	0
6	51	60	2019-09-11 15:35:32	20	48.403	502.392	626.722	10.3794	0	0	0	0	87.0901	102.573	112.91	1177.78	0	0	0	0
7	61	70	2019-09-11 15:42:00	20	47.3131	511.845	612.61	10.8183	0	0	0	0	85.1291	104.503	114.871	1227.58	0	0	0	0
1	1	10	2019-09-11 15:03:06	21	83.7857	422.616	1084.86	5.04401	0	0	0	0	100	100	100	1000	0	0	0	0
2	11	20	2019-09-11 15:09:35	21	76.3208	397.655	988.201	5.21031	0	0	0	0	91.0904	94.0938	108.91	1032.97	0	0	0	0
3	21	30	2019-09-11 15:16:03	21	71.7851	412.338	929.474	5.74406	0	0	0	0	85.677	97.5682	114.323	1138.79	0	0	0	0
4	31	40	2019-09-11 15:22:33	21	66.0531	428.297	855.256	6.48413	0	0	0	0	78.8358	101.344	121.164	1285.51	0	0	0	0
5	41	50	2019-09-11 15:29:03	21	63.7665	431.218	825.648	6.76246	0	0	0	0	76.1066	102.035	123.893	1340.69	0	0	0	0
6	51	60	2019-09-11 15:35:32	21	61.7302	437.75	799.282	7.09134	0	0	0	0	73.6762	103.581	126.324	1405.89	0	0	0	0
7	61	70	2019-09-11 15:42:00	21	56.2129	440.833	727.845	7.8422	0	0	0	0	67.0913	104.311	132.909	1554.76	0	0	0	0
1	1	10	2019-09-11 15:03:06	22	37.1023	488.33	480.4	13.1617	0	0	0	0	100	100	100	1000	0	0	0	0
2	11	20	2019-09-11 15:09:35	22	35.5961	471.16	460.898	13.2363	0	0	0	0	95.9404	96.4841	104.06	1005.67	0	0	0	0
3	21	30	2019-09-11 15:16:03	22	33.6237	466.919	435.359	13.8866	0	0	0	0	90.6243	95.6156	109.376	1055.08	0	0	0	0
4	31	40	2019-09-11 15:22:33	22	31.3825	453.729	406.341	14.458	0	0	0	0	84.5838	92.9146	115.416	1098.49	0	0	0	0
5	41	50	2019-09-11 15:29:03	22	28.3734	446.876	367.379	15.7498	0	0	0	0	76.4735	91.5112	123.526	1196.64	0	0	0	0
6	51	60	2019-09-11 15:35:32	22	28.3487	435.445	367.059	15.3603	0	0	0	0	76.4069	89.1703	123.593	1167.05	0	0	0	0
7	61	70	2019-09-11 15:42:00	22	29.4511	436.917	381.333	14.8353	0	0	0	0	79.3783	89.4718	120.622	1127.16	0	0	0	0
1	1	10	2019-09-11 15:03:06	23	86.7262	648.542	1122.93	7.47804	0	0	0	0	100	100	100	1000	0	0	0	0
2	11	20	2019-09-11 15:09:35	23	85.1283	630.078	1102.24	7.40151	0	0	0	0	98.1576	97.153	101.842	989.765	0	0	0	0
3	21	30	2019-09-11 15:16:03	23	76.9048	630.85	995.763	8.203	0	0	0	0	88.6754	97.272	111.325	1096.94	0	0	0	0
4	31	40	2019-09-11 15:22:33	23	70.9405	627.755	918.538	8.84903	0	0	0	0	81.7983	96.7948	118.202	1183.34	0	0	0	0
5	41	50	2019-09-11 15:29:03	23	65.5872	624.988	849.223	9.52912	0	0	0	0	75.6256	96.3682	124.374	1274.28	0	0	0	0
6	51	60	2019-09-11 15:35:32	23	62.1628	627.228	804.884	10.0901	0	0	0	0	71.6771	96.7136	128.323	1349.3	0	0	0	0
7	61	70	2019-09-11 15:42:00	23	56.6819	626.717	733.917	11.0567	0	0	0	0	65.3573	96.6347	134.643	1478.56	0	0	0	0
1	1	10	2019-09-11 15:03:06	24	0	0	0	0	0	0	0	0	100	100	100	0	100	100	100	0
2	11	20	2019-09-11 15:09:35	24	0	0	0	0	0	0	0	0	100	100	100	0	100	100	100	0
3	21	30	2019-09-11 15:16:03	24	0	0	0	0	0	0	0	0	100	100	100	0	100	100	100	0
4	31	40	2019-09-11 15:22:33	24	0	0	0	0	0	0	0	0	100	100	100	0	100	100	100	0
5	41	50	2019-09-11 15:29:03	24	0	0	0	0	0	0	0	0	100	100	100	0	100	100	100	0
6	51	60	2019-09-11 15:35:32	24	0	0	0	0	0	0	0	0	100	100	100	0	100	100	100	0
7	61	70	2019-09-11 15:42:00	24	0	0	0	0	0	0	0	0	100	100	100	0	100	100	100	0

## Sheet: Raw data plate 3 p2
							Back. Cor.	SH3 NB	SH3 NB	SH3 NPA	SH3 NPA	CLP3 NB
							SH3 PB	SH3 PB	SH3 PP	SH3 PP	CLP3 NP	CLP3 NB
							EMPTY	CLP3 PB	CLP3 PB	CLP3 PB	CLP3 NP	CLP13 NB
							EMPTY	CLP3 PP	CLP3 PP	CLP3 PP	CLP3 NP	Back. Cor.
							T1	T2	T3	T4	T5	T6	T7			Gemiddelden
				Protein (mg/ml)	Protein/ 50 µl	Well
						1	B	B	B	B	B	B	B			SH NaCl PA	1095.85	1114.92	1101.23	1086.13	1061.62	1045.97	1040.89
1	SH	NaCl	bsa	15.6184	0.780918	2	610.859	619.56	599.77	577.789	557.908	542.167	533.82
					0		782.232	793.374	768.032	739.885	714.426	694.268	683.58			SH Pema PA	1253.14	1219.1	1197.68	1169.84	1144.9	1117.13	1107.08
1	SH	NaCl	bsa	15.6534	0.782669	3	645.062	658.577	653.089	644.896	624.795	611.628	611.424
					0		824.183	841.45	834.437	823.97	798.287	781.464	781.204			CLP NaCl PA	793.083	796.249	791.673	781.404	771.066	765.136	760.683
1	SH	NaCl	pa	12.1442	0.60721	4	682.733	675.962	664.106	649.418	630.366	616.667	609.397
					0		1124.38	1113.23	1093.7	1069.51	1038.13	1015.57	1003.6			CLP Pema PA	1445.83	1417.66	1415.09	1422.87	1401.26	1403.93	1416.77
1	SH	NaCl	pa	10.4419	0.522096	5	557.241	582.982	578.883	575.746	566.524	561.968	562.908
					0		1067.32	1116.62	1108.77	1102.76	1085.1	1076.37	1078.17
1	CLP	NaCl	bsa	13.6687	0.683433	6	560.406	502.015	503.399	467.848	462.162	444.65	442.807
					0		819.986	734.549	736.574	684.555	676.236	650.612	647.916
1	SH	Pema	bsa	15.8557	0.792785	7	730.979	696.652	684.123	668.633	655.467	640.36	637.7
					0		922.038	878.74	862.936	843.398	826.789	807.735	804.379
1	SH	Pema	bsa	15.5296	0.77648	8	563.944	655.178	631.378	600.619	579.755	562.414	552.064
					0		726.283	843.781	813.129	773.516	746.646	724.313	710.983
1	SH	Pema	pa	9.1999	0.459995	9	569.604	555.608	546.935	533.998	524.475	512.389	512.333
					0		1238.28	1207.86	1189	1160.88	1140.18	1113.9	1113.78
1	SH	Pema	pa	9.06403	0.453201	10	574.659	557.597	546.721	534.23	521.011	507.751	498.692
					0		1268	1230.35	1206.35	1178.79	1149.62	1120.37	1100.38
1	CLP	NaCl	pa	16.1829	0.809143	11	648.747	639.265	635.242	621.199	616.959	608.493	605.478
					0		801.772	790.053	785.081	767.725	762.485	752.023	748.296
1	CLP	NaCl	bsa	14.2286	0.711431	12	566.211	556.598	522.529	514.839	503.082	493.741	492.85
					0	13	795.876	782.364	734.475	723.666	707.14	694.011	692.758
1	CLP	Pema	bsa	14.5896	0.729481	14	635.627	642.385	628.096	613.187	588.55	579.466	573.644
					0		871.341	880.606	861.018	840.579	806.806	794.353	786.373
1	CLP	Pema	bsa	15.5174	0.775869	15	724.085	681.961	672.901	661.014	645.159	638.521	631.863
					0		933.256	878.963	867.286	851.966	831.53	822.976	814.394
1	CLP	Pema	bsa	9.87419	0.493709	16	667.048	640.615	640.329	633.976	622.639	618.45	613.918
					0		1351.09	1297.56	1296.98	1284.11	1261.14	1252.66	1243.48
1	CLP	NaCl	pa	13.4411	0.672056	17	624.296	650.964	644.562	637.601	622.14	615.708	609.578
					0		928.935	968.616	959.09	948.732	925.726	916.157	907.035
1	CLP	NaCl	bsa	14.8271	0.741353	18	691.448	661.58	658.561	653.11	640.632	631.455	628.618
					0	19	932.683	892.395	888.323	880.97	864.138	851.76	847.933
1	CLP	Pema	pa	7.91332	0.395666	20	489.79	511.152	497.514	508.198	489.521	502.392	511.845
					0		1237.89	1291.88	1257.41	1284.41	1237.21	1269.74	1293.63
1	CLP	Pema	pa	6.83845	0.341923	21	422.616	397.655	412.338	428.297	431.218	437.75	440.833
					0		1236	1163	1205.94	1252.61	1261.16	1280.26	1289.28
1	CLP	Pema	pa	5.24067	0.262033	22	488.33	471.16	466.919	453.729	446.876	435.445	436.917
					0		1863.62	1798.09	1781.91	1731.57	1705.42	1661.79	1667.41
1	CLP	NaCl	pa	14.259	0.712948	23	648.542	630.078	630.85	627.755	624.988	627.228	626.717
						24	b	b	b	b	b	b	b
